# Supplementary material for: The hVps34‐SGK3 pathway alleviates sustained PI3K/Akt inhibition by stimulating mTORC1 and tumour growth
Source: EMBO J. 2016 Aug 1;35(17):1902–22. doi: 10.15252/embj.201693929 (PMC5007552; doi:10.15252/embj.201693929)
Supplement: Supplementary file 3 — Table EV1 [file EMBJ-35-1902-s006.xlsx]

## Sheet: Data
		DMSO					MK-2206					AZD5363					GDC0941
		Normalised counts A					Normalised counts B					Normalised counts C					Normalised counts C
		A1	A2	A3	Average A	STDEV	B1	B2	B3	Average B	STDEV	C1	C2	C3	Average C	STDEV	D1	D2	D3	Average D	STDEV		Ratio Average B/Average A	Fold change Average B/Average A	Ratio change Average C /Average A	Fold change Average C /Average A	Ratio change Average D/Average A	Fold change Average D/Average A
AAK1		772.23	742.73	869.87	794.943	66.5437	765.01	806.95	775.51	782.49	21.8239	711.59	633.41	723.83	689.61	49.0539	712.35	749.61	607.14	689.7	73.8863		0.984334	-1.01592	0.867496	-1.15274	0.867609	-1.15259
AATK		197.47	178.32	202.92	192.903	12.9202	168.73	152.79	183.28	168.267	15.2503	186.06	174.51	181	180.523	5.78974	182.4	191.48	155.71	176.53	18.5934		0.872285	-1.14641	0.935823	-1.06858	0.915122	-1.09275
ABL1		585.23	597.96	595.38	592.857	6.72968	594.12	597.59	601.65	597.787	3.76885	1008.97	941.83	893.11	947.97	58.1735	999.71	1105.86	998.57	1034.71	61.6175		1.00832	1.00832	1.59899	1.59899	1.7453	1.7453
ABL2		934.84	993.78	995.71	974.777	34.5996	861.36	926.84	926.34	904.847	37.6614	1408.62	1323.25	1410.76	1380.88	49.9176	1695.73	1689.22	1390	1591.65	174.664		0.92826	-1.07728	1.41661	1.41661	1.63284	1.63284
ACVR1		256.89	245.21	250.11	250.737	5.86516	237.81	276.15	273.79	262.583	21.4868	348.12	299.66	320.91	322.897	24.291	314.89	335.47	272.86	307.74	31.9115		1.04725	1.04725	1.28779	1.28779	1.22734	1.22734
ACVR1B		256.89	269.95	280	268.947	11.5876	253.26	263.99	285.69	267.647	16.5213	407.91	409.92	399.25	405.693	5.66987	497.76	528.44	452.86	493.02	38.0123		0.995166	-1.00486	1.50845	1.50845	1.83315	1.83315
ACVR1C		1.09	1.49	2.36	1.64667	0.649333	2.39	2.5	3.87	2.92	0.82456	1	1	1.92	1.30667	0.531162	1.87	1.48	2.86	2.07	0.711407		1.77328	1.77328	0.793522	-1.2602	1.25709	1.25709
ACVR2A		126.8	141.67	139.21	135.893	7.97054	146	131.94	135.65	137.863	7.28663	241.13	220.7	277.54	246.457	28.792	333.55	307.27	284.29	308.37	24.6484		1.0145	1.0145	1.8136	1.8136	2.26921	2.26921
ACVR2B		113.67	127.01	116.4	119.027	7.04723	122.37	110.22	126.92	119.837	8.63341	211.23	204.31	204.78	206.773	3.86673	281.3	282.03	241.43	268.253	23.2326		1.00681	1.00681	1.7372	1.7372	2.25372	2.25372
ACVRL1		4.22	5.15	2.36	3.91	1.4206	4.2	5.1	7.84	5.71333	1.89593	1.57	4.66	1.4	2.54333	1.83506	1.87	1.48	2.86	2.07	0.711407		1.46121	1.46121	0.650469	-1.53735	0.529412	-1.88889
ADCK1		114.29	92.2	111.68	106.057	12.071	96.01	112.83	103.1	103.98	8.44446	127.84	134.28	125.04	129.053	4.73799	132.02	160.31	101.43	131.253	29.4475		0.980419	-1.01997	1.21683	1.21683	1.23758	1.23758
ADCK2		522.69	592.46	586.73	567.293	38.7337	535.04	567.18	611.97	571.397	38.638	826.45	919.48	890.32	878.75	47.582	981.05	936.64	884.29	933.993	48.4343		1.00723	1.00723	1.54902	1.54902	1.6464	1.6464
ADCK3		208.11	144.42	148.65	167.06	35.6132	181.45	164.95	172.96	173.12	8.25116	448.82	454.62	448.22	450.553	3.53459	536.94	693.2	667.14	632.427	83.7141		1.03627	1.03627	2.69696	2.69696	3.78563	3.78563
ADCK4		516.43	431.21	459.32	468.987	43.4246	486.86	483.78	495.27	488.637	5.94747	407.91	417.37	455.21	426.83	25.0288	479.1	472.03	510	487.043	20.1929		1.0419	1.0419	0.910111	-1.09877	1.0385	1.0385
ADCK5		293.79	287.36	259.55	280.233	18.1985	276.89	275.28	265.05	272.407	6.42172	436.24	384.59	418.84	413.223	26.2791	434.31	531.41	421.43	462.383	60.1247		0.972071	-1.02873	1.47457	1.47457	1.64999	1.64999
ADRBK1		4446.53	4759.53	4686.78	4630.95	163.799	4312.7	4473.91	4345.53	4377.38	85.1938	7773.2	7522.87	7577.74	7624.6	131.58	8252.89	8376.32	6964.3	7864.5	782.038		0.945245	-1.05793	1.64645	1.64645	1.69825	1.69825
ADRBK2		321.93	352.41	371.23	348.523	24.8787	361.43	359.55	362.7	361.227	1.58481	420.5	460.58	460.81	447.297	23.2069	531.35	567.03	415.72	504.7	79.0971		1.03645	1.03645	1.28341	1.28341	1.44811	1.44811
AKT1		7005.72	7367.15	7355.39	7242.75	205.361	6785.99	6852.52	7003.4	6880.64	111.399	9957.14	9656.46	9810.61	9808.07	150.356	10967.9	10690.5	9204.31	10287.6	948.331		0.950003	-1.05263	1.35419	1.35419	1.42039	1.42039
AKT2		2418.31	2243.53	2380.75	2347.53	92.0037	2337.52	2309.87	2341.02	2329.47	17.0641	4195.19	4115.39	4362.74	4224.44	126.243	4979.91	5588.67	4664.3	5077.63	469.868		0.992307	-1.00775	1.79953	1.79953	2.16297	2.16297
AKT3		1	1	1	1	0	2.39	1	2.28	1.89	0.772722	1.57	1.68	1.4	1.55	0.141067	1.87	1.48	2.86	2.07	0.711407		1.89	1.89	1.55	1.55	2.07	2.07
ALK		1.72	1	1	1.24	0.415692	1	1	1	1	0	1.57	1.49	1.92	1.66	0.228692	1.87	5.94	2.86	3.55667	2.12255		0.806452	-1.24	1.33871	1.33871	2.86828	2.86828
ALPK1		268.15	262.62	240.67	257.147	14.5346	235.08	258.78	253.14	249	12.3805	324.52	311.58	319.51	318.537	6.52468	452.97	442.34	361.43	418.913	50.065		0.968319	-1.03272	1.23874	1.23874	1.62908	1.62908
ALPK2		12.98	18.9	16.52	16.1333	2.97888	12.38	22.48	14.98	16.6133	5.24436	22.42	27.01	24.31	24.58	2.30688	33.12	22.27	15.71	23.7	8.79265		1.02975	1.02975	1.52355	1.52355	1.46901	1.46901
ALPK3		75.52	83.03	80.22	79.59	3.79443	85.1	68.52	68.97	74.1967	9.44524	97.95	83.62	74.67	85.4133	11.7432	61.11	100.94	61.43	74.4933	22.904		0.932236	-1.07269	1.07317	1.07317	0.935963	-1.06842
AMHR2		1	1	1	1	0	1	1	1	1	0	1.57	1.49	1.4	1.48667	0.085049	1.87	1.48	2.86	2.07	0.711407		1	1	1.48667	1.48667	2.07	2.07
ANKK1		1.09	1	1	1.03	0.0519615	1	1.63	3.87	2.16667	1.50839	1.57	7.64	1.4	3.53667	3.55461	5.13	11.87	2.86	6.62	4.68616		2.10356	2.10356	3.43366	3.43366	6.42718	6.42718
ARAF		949.85	964.46	950.88	955.063	8.15403	894.08	950.29	912.05	918.807	28.7077	1466.84	1320.27	1403.76	1396.96	73.5215	1708.8	1707.03	1541.43	1652.42	96.1242		0.962037	-1.03946	1.46268	1.46268	1.73017	1.73017
ATM		7.35	4.24	1	4.19667	3.17522	5.11	1	3.08	3.06333	2.05505	11.41	12.11	13.12	12.2133	0.85967	5.13	11.87	2.86	6.62	4.68616		0.729944	-1.36997	2.91025	2.91025	1.57744	1.57744
ATR		602.74	691.42	721.22	671.793	61.6302	672.29	661	673.1	668.797	6.76425	1238.69	1137.01	1270.86	1215.52	69.8684	1449.42	1447.26	1018.57	1305.08	248.13		0.995539	-1.00448	1.80937	1.80937	1.94269	1.94269
AURKA		1016.14	1003.86	993.35	1004.45	11.4064	903.17	1006.76	934.28	948.07	53.154	1380.3	1403.71	1284.85	1356.29	62.9635	1445.69	1221.64	1381.43	1349.59	115.369		0.94387	-1.05947	1.35028	1.35028	1.34361	1.34361
AURKB		1191.25	1285.14	1273.35	1249.91	51.1448	1232.22	1235.24	1208.17	1225.21	14.8341	2012.83	1966.9	2073.91	2017.88	53.6834	1874.87	1940.08	1532.86	1782.6	218.728		0.980236	-1.02016	1.61442	1.61442	1.42618	1.42618
AURKC		11.73	5.15	12.58	9.82	4.06661	7.84	7.71	8.63	8.06	0.497896	3.54	13.6	10.32	9.15333	5.13047	1.4	7.42	2.86	3.89333	3.14021		0.820774	-1.21836	0.932111	-1.07283	0.39647	-2.52226
AXL		1	5.15	1	2.38333	2.396	3.29	7.71	4.66	5.22	2.26259	1.57	6.15	4.72	4.14667	2.34321	1.87	5.94	15.71	7.84	7.11294		2.19021	2.19021	1.73986	1.73986	3.28951	3.28951
BCKDK		3772.96	3569.33	3598.26	3646.85	110.168	3631.88	3513.08	3538.17	3561.04	62.6159	4516.17	4402.95	4400.51	4439.88	66.0832	4815.7	5236.87	4358.58	4803.72	439.268		0.976471	-1.0241	1.21746	1.21746	1.31722	1.31722
BCR		1466.44	1439.07	1510.87	1472.13	36.2362	1503.09	1393.35	1484.43	1460.29	58.7177	1702.86	1588.46	1665.39	1652.24	58.3232	1794.63	1864.37	1518.58	1725.86	182.865		0.991959	-1.00811	1.12235	1.12235	1.17236	1.17236
BLK		27.36	33.56	25.17	28.6967	4.35179	26.93	30.3	22.13	26.4533	4.1058	61.76	35.94	56.49	51.3967	13.6428	76.04	56.41	50	60.8167	13.5678		0.921826	-1.0848	1.79103	1.79103	2.11929	2.11929
BMP2K		420.75	406.47	411.34	412.853	7.25929	374.15	422.97	423.03	406.717	28.2036	692.71	655.76	649.68	666.05	23.2875	788.85	887.66	664.29	780.267	111.932		0.985136	-1.01509	1.61328	1.61328	1.88994	1.88994
BMPR1A		5003.15	4635.84	4932.95	4857.31	194.987	4812.63	4697.18	4765.49	4758.43	58.0476	6632.45	6661.69	6854.44	6716.19	120.614	8284.61	8558.9	7295.73	8046.41	664.419		0.979643	-1.02078	1.3827	1.3827	1.65656	1.65656
BMPR1B		1423.91	1322.71	1413.35	1386.66	55.6306	1517.63	1515.84	1516.98	1516.82	0.906109	1652.51	1625.71	1571.65	1616.62	41.1887	1837.55	1974.22	1710	1840.59	132.136		1.09387	1.09387	1.16584	1.16584	1.32736	1.32736
BMPR2		586.48	503.59	618.98	569.683	59.5005	569.58	587.16	550.05	568.93	18.5635	787.11	782.4	825.96	798.49	23.906	960.53	1021.25	947.15	976.31	39.49		0.998678	-1.00132	1.40164	1.40164	1.71378	1.71378
BMX		1.09	1	1	1.03	0.0519615	1	1	1	1	0	1.57	4.66	1	2.41	1.96929	1.87	4.45	2.86	3.06	1.30158		0.970874	-1.03	2.33981	2.33981	2.97087	2.97087
BRAF		580.23	616.29	663.81	620.11	41.9207	623.21	634.94	625.47	627.873	6.22336	1024.7	1047.61	1079.19	1050.5	27.3597	1410.24	1410.15	1092.86	1304.42	183.213		1.01252	1.01252	1.69405	1.69405	2.10352	2.10352
BRD2		3143.17	3091.97	3141.3	3125.48	29.0356	2957.43	3009.21	3007.86	2991.5	29.5132	4122.81	3844.22	4053.55	4006.86	145.045	4539.53	4990.46	4272.87	4600.95	362.717		0.957133	-1.04479	1.282	1.282	1.47208	1.47208
BRD3		746.59	701.5	696.06	714.717	27.7368	683.2	692.28	718.35	697.943	18.2465	1396.04	1241.3	1430.35	1355.9	100.715	1794.63	1818.36	1518.58	1710.52	166.651		0.976531	-1.02403	1.89711	1.89711	2.39329	2.39329
BRD4		2567.16	2617.36	2705.57	2630.03	70.0695	2584.75	2591.35	2590.29	2588.8	3.54437	3940.29	3577.52	3919.24	3812.35	203.641	4106.62	4420.46	3535.72	4020.93	448.551		0.984322	-1.01593	1.44955	1.44955	1.52885	1.52885
BRDT		1	1	1	1	0	1	1	1	1	0	1.57	1.49	1.4	1.48667	0.085049	1.87	1.48	1.43	1.59333	0.240901		1	1	1.48667	1.48667	1.59333	1.59333
BRSK1		148.07	161.83	143.14	151.013	9.6864	127.82	151.05	157.88	145.583	15.758	182.91	123.85	139.03	148.597	30.6702	156.28	163.28	210	176.52	29.205		0.964043	-1.0373	0.983997	-1.01626	1.1689	1.1689
BRSK2		6.1	1	3.93	3.67667	2.55942	2.39	5.97	5.46	4.60667	1.93655	9.83	13.6	1	8.14333	6.46712	1.87	2.97	2.86	2.56667	0.605833		1.25295	1.25295	2.21487	2.21487	0.698096	-1.43247
BTK		1	3.32	1	1.77333	1.33945	1	1	1	1	0	1.97	1	1	1.32333	0.56003	1.87	1.48	2.86	2.07	0.711407		0.56391	-1.77333	0.746241	-1.34005	1.16729	1.16729
BUB1		637.76	648.36	691.34	659.153	28.3739	644.12	665.35	637.38	648.95	14.5972	1012.12	993.97	996.64	1000.91	9.79951	1001.58	1049.45	832.86	961.297	113.776		0.984521	-1.01572	1.51848	1.51848	1.45838	1.45838
BUB1B		1669.7	1721.27	1836.49	1742.49	85.3952	1717.6	1711.31	1760.7	1729.87	26.8842	2769.65	2425.8	2700.68	2632.04	181.911	2949.69	2749.06	2230.01	2642.92	371.395		0.992759	-1.00729	1.51051	1.51051	1.51675	1.51675
C21orf7		1	1.49	1	1.16333	0.282902	1	1	1	1	0	1	1	1.4	1.13333	0.23094	1.87	1.48	2.86	2.07	0.711407		0.859599	-1.16333	0.974212	-1.02647	1.77937	1.77937
C9orf96		1	1	1	1	0	1	4.24	3.08	2.77333	1.64163	1.57	1.49	1.4	1.48667	0.085049	1.87	4.45	2.86	3.06	1.30158		2.77333	2.77333	1.48667	1.48667	3.06	3.06
CAMK1		2.35	2.41	1	1.92	0.797308	4.2	2.5	5.46	4.05333	1.48544	6.69	4.66	1	4.11667	2.88365	1.87	7.42	2.86	4.05	2.96019		2.11111	2.11111	2.1441	2.1441	2.10938	2.10938
CAMK1D		310.67	353.33	327.97	330.657	21.4565	364.15	317.85	337.29	339.763	23.2489	337.11	348.83	409.05	364.997	38.5987	320.49	393.36	281.43	331.76	56.8097		1.02754	1.02754	1.10385	1.10385	1.00334	1.00334
CAMK1G		1	1.49	1	1.16333	0.282902	1	1	1	1	0	1.57	1	1.4	1.32333	0.292632	1.87	1.48	2.86	2.07	0.711407		0.859599	-1.16333	1.13754	1.13754	1.77937	1.77937
CAMK2A		1.09	1	1	1.03	0.0519615	1	1	1	1	0	1.97	1.49	1.4	1.62	0.306431	1.87	1.48	2.86	2.07	0.711407		0.970874	-1.03	1.57282	1.57282	2.00971	2.00971
CAMK2B		257.51	217.72	232.81	236.013	20.0875	242.35	230.98	211.86	228.397	15.4083	299.35	304.13	305.52	303	3.2365	320.49	365.16	301.43	329.027	32.7114		0.967728	-1.03335	1.28383	1.28383	1.3941	1.3941
CAMK2D		774.1	856.34	834.48	821.64	42.597	815.91	824.33	846.96	829.067	16.0578	944.46	970.13	880.52	931.703	46.1469	1106.08	1237.97	1044.29	1129.45	98.9317		1.00904	1.00904	1.13396	1.13396	1.37462	1.37462
CAMK2G		2769.17	2763.04	2893.55	2808.59	73.6442	2695.65	2845.89	2781.61	2774.38	75.3803	3590.99	3546.23	3617.05	3584.76	35.8191	3921.88	3905.39	3247.15	3691.47	384.884		0.987822	-1.01233	1.27636	1.27636	1.31435	1.31435
CAMK4		3.6	1	1	1.86667	1.50111	4.2	5.1	1	3.43333	2.15484	1.57	12.11	1.4	5.02667	6.13494	5.13	5.94	2.86	4.64333	1.59663		1.83929	1.83929	2.69286	2.69286	2.4875	2.4875
CAMKK1		356.33	344.16	324.04	341.51	16.3073	326.89	314.38	299.98	313.75	13.4661	368.58	372.67	383.86	375.037	7.91015	426.85	371.09	430	409.313	33.1398		0.918714	-1.08848	1.09817	1.09817	1.19854	1.19854
CAMKK2		630.26	589.72	637.07	619.017	25.5991	568.67	607.14	576.25	584.02	20.378	1056.17	1031.22	1002.24	1029.88	26.9901	1296.41	1260.23	1112.86	1223.17	97.2261		0.943464	-1.05992	1.66373	1.66373	1.97598	1.97598
CAMKV		1	2.41	1	1.47	0.814064	1	2.5	1	1.5	0.866025	1	4.66	1	2.22	2.1131	1.87	1.48	2.86	2.07	0.711407		1.02041	1.02041	1.5102	1.5102	1.40816	1.40816
CASK		790.99	663.01	711.79	721.93	64.5897	714.11	680.12	787.42	727.217	54.8376	963.34	822.63	870.73	885.567	71.5187	992.25	1083.59	867.15	980.997	108.658		1.00732	1.00732	1.22667	1.22667	1.35885	1.35885
CCL2		10.48	9.74	4.72	8.31333	3.13384	9.66	3.37	6.25	6.42667	3.14872	1.57	1.49	7.52	3.52667	3.45856	3.27	1.48	2.86	2.53667	0.937781		0.773055	-1.29357	0.424218	-2.35728	0.305132	-3.27727
CDC42BPA		635.26	659.35	644.93	646.513	12.1228	678.66	677.51	670.72	675.63	4.29089	854.77	809.22	818.96	827.65	23.9862	971.72	1125.16	904.29	1000.39	113.192		1.04504	1.04504	1.28017	1.28017	1.54736	1.54736
CDC42BPB		1148.73	1098.23	1108.97	1118.64	26.6034	1097.69	1178.77	1152.6	1143.02	41.3802	1732.75	1651.04	1697.56	1693.78	40.9857	2158.5	2090	1727.15	1991.88	231.81		1.02179	1.02179	1.51414	1.51414	1.78062	1.78062
CDC42BPG		116.8	92.2	76.29	95.0967	20.4098	110.55	108.48	95.16	104.73	8.35224	102.67	97.03	122.24	107.313	13.2309	85.37	118.75	155.71	119.943	35.1852		1.1013	1.1013	1.12847	1.12847	1.26128	1.26128
CDC7		301.29	324.92	336.62	320.943	17.9976	335.98	336.96	337.29	336.743	0.681347	525.92	512.72	515.37	518.003	6.9829	523.88	586.33	450	520.07	68.2448		1.04923	1.04923	1.614	1.614	1.62044	1.62044
CDK1		3345.18	3591.32	3547.92	3494.81	131.385	3504.63	3450.53	3598.5	3517.89	74.8705	5941.71	5827.33	5998.22	5922.42	87.0628	6633.19	6277.42	5335.73	6082.11	670.417		1.0066	1.0066	1.69463	1.69463	1.74033	1.74033
CDK10		484.54	451.36	451.45	462.45	19.1306	440.51	431.66	439.7	437.29	4.89251	761.94	758.56	772.8	764.433	7.44022	949.33	1016.8	861.43	942.52	77.9085		0.945594	-1.05754	1.65301	1.65301	2.0381	2.0381
CDK11A		479.54	496.26	472.69	482.83	12.1245	435.96	389.96	435.73	420.55	26.492	662.81	612.55	655.28	643.547	27.1066	818.71	792.66	672.86	761.41	77.7848		0.871011	-1.14809	1.33286	1.33286	1.57697	1.57697
CDK12		999.25	917.73	933.58	950.187	43.2228	909.53	946.82	930.31	928.887	18.6857	1484.15	1430.52	1416.36	1443.68	35.7588	1630.42	1692.19	1355.72	1559.44	179.112		0.977583	-1.02293	1.51936	1.51936	1.6412	1.6412
CDK13		1505.84	1460.14	1666.6	1544.19	108.442	1564.9	1505.42	1520.95	1530.42	30.8509	2851.47	2628.43	2839.18	2773.03	125.375	3326.63	3624.84	2844.29	3265.25	393.878		0.991083	-1.009	1.79578	1.79578	2.11454	2.11454
CDK14		138.06	132.51	136.07	135.547	2.81177	151.46	173.64	149.94	158.347	13.2662	297.77	307.11	332.1	312.327	17.7496	398.86	384.45	384.29	389.2	8.36619		1.16821	1.16821	2.3042	2.3042	2.87134	2.87134
CDK15		1	1	1	1	0	1	1	1	1	0	1.57	1.68	1.92	1.72333	0.178979	1.4	1.48	2.86	1.91333	0.820813		1	1	1.72333	1.72333	1.91333	1.91333
CDK16		4160.09	3722.34	3959.26	3947.23	219.123	3890.94	3866.66	3963.68	3907.09	50.4868	4936.28	4788.84	4793.65	4839.59	83.7705	5034.02	5581.25	4821.44	5145.57	391.995		0.989832	-1.01027	1.22607	1.22607	1.30359	1.30359
CDK17		1427.04	1427.16	1488.85	1447.68	35.6514	1395.83	1406.38	1428.07	1410.09	16.4376	2621.75	2434.74	2683.89	2580.13	129.685	2916.1	3243.36	2772.86	2977.44	241.173		0.974034	-1.02666	1.78225	1.78225	2.05669	2.05669
CDK18		132.43	99.53	89.66	107.207	22.3946	93.28	102.4	103.9	99.86	5.74759	88.51	74.68	78.87	80.6867	7.09172	66.71	102.42	75.71	81.6133	18.5725		0.931472	-1.07357	0.752627	-1.32868	0.761271	-1.31359
CDK19		333.19	337.75	368.08	346.34	18.9649	340.52	347.39	322.21	336.707	13.0159	615.61	523.15	595.12	577.96	48.5599	757.13	862.42	704.29	774.613	80.5017		0.972185	-1.02861	1.66876	1.66876	2.23657	2.23657
CDK2		415.74	379.9	386.17	393.937	19.1407	366.88	370.84	369.84	369.187	2.05926	631.34	645.33	627.3	634.657	9.46152	717.95	694.69	730	714.213	17.9491		0.937173	-1.06704	1.61106	1.61106	1.81302	1.81302
CDK20		104.91	103.19	113.26	107.12	5.38649	106.01	80.68	82.46	89.7167	14.1385	167.18	147.69	162.81	159.227	10.2272	212.26	237.5	207.14	218.967	16.2532		0.837534	-1.19398	1.48643	1.48643	2.04412	2.04412
CDK3		76.77	56.46	62.13	65.12	10.4799	49.65	58.1	62.62	56.79	6.58349	91.65	101.5	71.88	88.3433	15.0843	118.96	126.17	115.71	120.28	5.35348		0.872082	-1.14668	1.35662	1.35662	1.84705	1.84705
CDK4		2493.36	2759.37	2604.11	2618.95	133.624	2590.21	2633.05	2606.96	2610.07	21.589	3970.19	3938.09	3866.08	3924.79	53.3147	4030.11	4144.37	4324.3	4166.26	148.312		0.996612	-1.0034	1.49861	1.49861	1.59082	1.59082
CDK5		1482.07	1258.57	1302.45	1347.7	118.421	1332.2	1264.78	1420.13	1339.04	77.9003	2082.06	2223.17	2251.58	2185.6	90.7893	3233.32	3642.65	3784.3	3553.42	286.122		0.993574	-1.00647	1.62173	1.62173	2.63666	2.63666
CDK6		36.74	30.81	29.1	32.2167	4.00954	34.2	34.64	38.01	35.6167	2.08433	11.41	15.09	13.12	13.2067	1.84153	12.6	11.87	4.29	9.58667	4.60155		1.10554	1.10554	0.409933	-2.43942	0.297569	-3.36057
CDK7		586.48	622.7	616.62	608.6	19.3962	585.94	619.3	610.38	605.207	17.2712	1078.2	998.44	944.88	1007.17	67.0877	1175.12	1183.05	1047.15	1135.11	76.2758		0.994424	-1.00561	1.6549	1.6549	1.86511	1.86511
CDK8		905.44	1007.52	1000.43	971.13	56.9996	898.63	942.48	885.86	908.99	29.6977	1158.45	1081.88	1119.76	1120.03	38.2857	1145.26	1108.83	930	1061.36	115.213		0.936013	-1.06836	1.15333	1.15333	1.09292	1.09292
CDK9		1011.76	1025.85	1100.32	1045.98	47.5871	853.18	899.91	885.86	879.65	23.976	1235.55	1134.03	1153.34	1174.31	53.9099	1557.65	1444.3	1324.29	1442.08	116.696		0.840984	-1.18908	1.12269	1.12269	1.37869	1.37869
CDKL1		1.09	1	1	1.03	0.0519615	1	1	1	1	0	1.97	1.49	1.92	1.79333	0.263881	1.87	1.48	2.86	2.07	0.711407		0.970874	-1.03	1.7411	1.7411	2.00971	2.00971
CDKL2		1.72	1.49	3.15	2.12	0.899389	6.93	5.97	4.66	5.85333	1.13949	9.83	6.15	4.72	6.9	2.63627	1.87	1.48	2.86	2.07	0.711407		2.76101	2.76101	3.25472	3.25472	0.976415	-1.02415
CDKL3		85.53	73.87	70	76.4667	8.08407	98.74	82.42	98.34	93.1667	9.30904	171.9	150.67	147.42	156.663	13.295	238.38	200.39	167.14	201.97	35.6463		1.2184	1.2184	2.04878	2.04878	2.64128	2.64128
CDKL4		41.75	52.8	45.62	46.7233	5.60702	49.65	57.23	42.77	49.8833	7.23282	60.18	83.62	71.88	71.8933	11.72	120.82	123.2	135.71	126.577	7.99871		1.06763	1.06763	1.5387	1.5387	2.70907	2.70907
CDKL5		48.63	47.3	47.19	47.7067	0.801519	46.93	52.02	40.39	46.4467	5.83005	44.45	41.9	56.49	47.6133	7.79243	79.77	96.48	107.14	94.4633	13.796		0.973589	-1.02713	0.998044	-1.00196	1.98009	1.98009
CHEK1		403.23	462.36	432.58	432.723	29.5653	440.51	390.82	419.06	416.797	24.9222	725.75	704.93	778.39	736.357	37.8612	710.48	749.61	690	716.697	30.2873		0.963194	-1.03821	1.70168	1.70168	1.65625	1.65625
CHEK2		847.9	738.15	828.98	805.01	58.6701	824.09	812.16	804.88	813.71	9.69835	1455.83	1418.61	1385.58	1420.01	35.1458	1494.21	1530.39	1544.29	1522.96	25.8528		1.01081	1.01081	1.76396	1.76396	1.89186	1.89186
CHUK		749.71	863.67	900.55	837.977	78.6339	715.01	761.78	721.53	732.773	25.3312	1076.63	1046.12	1076.39	1066.38	17.5461	1117.27	1114.76	861.43	1031.15	146.99		0.874456	-1.14357	1.27257	1.27257	1.23053	1.23053
CIT		380.09	399.14	400.33	393.187	11.3576	393.24	389.96	400.01	394.403	5.125	754.07	701.95	728.03	728.017	26.06	798.18	840.16	610	749.447	122.575		1.00309	1.00309	1.85158	1.85158	1.90608	1.90608
CLK1		730.33	774.8	752.68	752.603	22.2351	974.07	1043.25	966.04	994.453	42.4495	2176.46	2008.62	2027.74	2070.94	91.8817	2817.21	3023.67	2661.44	2834.11	181.705		1.32135	1.32135	2.7517	2.7517	3.76574	3.76574
CLK2		1168.11	1133.05	1222.23	1174.46	44.9282	1152.23	1182.25	1174.03	1169.5	15.5135	2289.75	2051.83	2250.19	2197.26	127.487	2916.1	3207.73	2227.15	2783.66	503.527		0.995777	-1.00424	1.87086	1.87086	2.37015	2.37015
CLK3		720.32	750.06	741.67	737.35	15.3334	731.38	705.31	693.74	710.143	19.2799	985.37	965.66	1048.41	999.813	43.2244	1199.38	1295.86	1092.86	1196.03	101.541		0.963102	-1.03831	1.35595	1.35595	1.62207	1.62207
CLK4		689.67	727.15	783.36	733.393	47.156	719.56	687.07	721.53	709.387	19.3519	1539.22	1466.28	1431.75	1479.08	54.8671	2096.93	2137.5	1664.29	1966.24	262.282		0.967266	-1.03384	2.01677	2.01677	2.68102	2.68102
COL4A3BP		427	432.12	431	430.04	2.69162	415.06	433.39	413.51	420.653	11.0575	754.07	667.68	757.41	726.387	50.8689	786.99	874.3	681.43	780.907	96.5788		0.978173	-1.02231	1.68911	1.68911	1.81589	1.81589
CPNE3		2113.11	2292.09	2261.99	2222.4	95.8341	2135.73	2313.35	2246.55	2231.88	89.7145	3664.94	3592.42	3505.13	3587.5	80.0187	4548.86	4352.18	4138.58	4346.54	205.198		1.00427	1.00427	1.61425	1.61425	1.95579	1.95579
CSF1R		1	1	1	1	0	1	1	1	1	0	1.57	1.49	1	1.35333	0.308599	1.87	1.48	2.86	2.07	0.711407		1	1	1.35333	1.35333	2.07	2.07
CSK		816.01	605.29	575.72	665.673	131.032	633.21	603.67	651.67	629.517	24.2122	617.18	649.8	674.86	647.28	28.9225	671.3	757.03	904.29	777.54	117.841		0.945684	-1.05744	0.972369	-1.02842	1.16805	1.16805
CSNK1A1		757.84	895.74	793.58	815.72	71.5663	855.9	833.01	873.95	854.287	20.5176	1276.46	1281.53	1290.44	1282.81	7.07735	1581.91	1487.34	1692.86	1587.37	102.869		1.04728	1.04728	1.57261	1.57261	1.94597	1.94597
CSNK1A1L		1	1	1	1	0	4.2	1	1	2.06667	1.84752	1.57	1	3.32	1.96333	1.20898	1.87	1.48	2.86	2.07	0.711407		2.06667	2.06667	1.96333	1.96333	2.07	2.07
CSNK1D		6567.3	6526.04	6745.85	6613.06	116.832	6300.6	6273.94	6397.68	6324.07	65.1241	9736.85	9318.25	9697.29	9584.13	231.107	11632.2	12581.5	10110	11441.3	1246.78		0.9563	-1.0457	1.44927	1.44927	1.7301	1.7301
CSNK1E		1599.65	1509.62	1526.6	1545.29	47.8366	1520.36	1448.08	1486.81	1485.08	36.1709	2170.17	2130.79	2208.21	2169.72	38.7119	2718.31	3002.89	2652.86	2791.35	186.096		0.961039	-1.04054	1.40409	1.40409	1.80636	1.80636
CSNK1G1		1216.27	1144.96	1199.42	1186.88	37.2714	1266.76	1245.67	1219.28	1243.9	23.7893	1576.98	1516.94	1552.06	1548.66	30.1641	1762.91	1920.78	1572.86	1752.18	174.208		1.04804	1.04804	1.30481	1.30481	1.47629	1.47629
CSNK1G2		749.71	593.38	622.12	655.07	83.2108	671.38	671.43	679.45	674.087	4.64485	725.75	767.5	828.76	774.003	51.812	796.32	994.53	750	846.95	129.889		1.02903	1.02903	1.18156	1.18156	1.29292	1.29292
CSNK1G3		1009.89	1063.41	1144.36	1072.55	67.6997	1024.97	1049.33	1022.4	1032.23	14.8618	1723.31	1634.65	1694.77	1684.24	45.2577	2072.67	2122.65	1741.43	1978.92	207.182		0.962407	-1.03906	1.57031	1.57031	1.84505	1.84505
CSNK2A1		655.28	551.23	558.42	588.31	58.109	546.86	575.87	582.6	568.443	18.9922	665.96	667.68	653.88	662.507	7.52025	703.02	774.84	721.43	733.097	37.3043		0.966231	-1.03495	1.12612	1.12612	1.24611	1.24611
CSNK2A2		141.19	135.26	158.09	144.847	11.8461	146.91	157.13	168.2	157.413	10.6478	201.79	241.56	228.57	223.973	20.2796	305.56	302.81	232.86	280.41	41.2025		1.08676	1.08676	1.54628	1.54628	1.93591	1.93591
DAPK1		24.86	26.23	27.53	26.2067	1.33515	22.38	18.13	23.72	21.41	2.91851	12.98	21.05	22.91	18.98	5.27872	14.46	10.39	2.86	9.23667	5.88537		0.816968	-1.22404	0.724243	-1.38075	0.352455	-2.83724
DAPK2		50.5	41.8	52.7	48.3333	5.76397	37.84	52.88	42.77	44.4967	7.66723	83.79	80.64	84.47	82.9667	2.04344	89.1	99.45	70	86.1833	14.9401		0.920621	-1.08622	1.71655	1.71655	1.7831	1.7831
DAPK3		2074.34	1996.15	2114.91	2061.8	60.3649	2006.65	2044.04	2093.33	2048.01	43.4759	2247.27	2224.66	2233.4	2235.11	11.4016	2878.78	2731.25	2401.43	2670.49	244.407		0.99331	-1.00674	1.08406	1.08406	1.29522	1.29522
DCLK1		62.38	63.79	72.36	66.1767	5.40113	61.47	58.1	74.52	64.6967	8.67252	33.44	28.5	32.7	31.5467	2.66431	14.46	17.81	2.86	11.71	7.84522		0.977636	-1.02288	0.476704	-2.09774	0.176951	-5.6513
DCLK2		2.35	1	1	1.45	0.779423	1	1	1	1	0	1.57	1	1.4	1.32333	0.292632	1.87	1.48	2.86	2.07	0.711407		0.689655	-1.45	0.912644	-1.09572	1.42759	1.42759
DCLK3		1	1	1	1	0	1	1	1	1	0	1.57	1.49	1.4	1.48667	0.085049	1.87	1.48	2.86	2.07	0.711407		1	1	1.48667	1.48667	2.07	2.07
DDR1		2247.58	2097.85	2164.46	2169.96	75.0166	2236.62	2227.34	2268.77	2244.24	21.7416	2923.85	2991.98	3021.06	2978.96	49.8951	3475.91	3647.11	3212.86	3445.29	218.738		1.03423	1.03423	1.37282	1.37282	1.58772	1.58772
DDR2		29.24	33.56	24.38	29.06	4.59265	24.2	26.82	21.34	24.12	2.74088	38.16	25.52	35.5	33.06	6.6639	68.58	66.8	30	55.1267	21.7785		0.830007	-1.20481	1.13765	1.13765	1.89699	1.89699
DMPK		75.52	63.79	73.14	70.8167	6.20053	89.65	78.08	70.55	79.4267	9.62095	58.61	55.31	48.09	54.0033	5.38035	77.91	69.77	104.29	83.99	18.0453		1.12158	1.12158	0.762579	-1.31134	1.18602	1.18602
DSTYK		316.3	290.1	318.53	308.31	15.8097	315.98	240.53	310.3	288.937	42.0175	431.52	402.47	432.83	422.273	17.1627	514.55	577.42	404.29	498.753	87.6393		0.937163	-1.06705	1.36964	1.36964	1.6177	1.6177
DYRK1A		1289.44	1327.29	1352.79	1323.17	31.875	1248.58	1277.81	1265.33	1263.91	14.6669	2341.68	2162.08	2199.82	2234.53	94.6966	2778.02	2897.5	2130.01	2601.84	412.964		0.955209	-1.04689	1.68876	1.68876	1.96637	1.96637
DYRK1B		98.66	93.11	106.96	99.5767	6.97035	104.19	111.96	125.33	113.827	10.6929	164.03	108.95	130.64	134.54	27.7463	167.47	289.45	164.29	207.07	71.3609		1.14311	1.14311	1.35112	1.35112	2.0795	2.0795
DYRK2		1011.14	925.98	946.16	961.093	44.5007	855.9	810.43	889.83	852.053	39.8395	1205.65	1160.85	1107.17	1157.89	49.3067	1238.56	1270.62	1158.57	1222.58	57.7082		0.886546	-1.12797	1.20476	1.20476	1.27208	1.27208
DYRK3		88.03	90.36	77.08	85.1567	7.09095	80.56	90.24	80.08	83.6267	5.73234	170.33	119.38	137.63	142.447	25.8143	180.54	182.58	118.57	160.563	36.3816		0.982033	-1.0183	1.67276	1.67276	1.88551	1.88551
DYRK4		47.38	40.89	63.71	50.66	11.7583	52.38	53.75	45.95	50.6933	4.16457	123.12	89.58	88.66	100.453	19.6353	118.96	142.5	98.57	120.01	21.9838		1.00066	1.00066	1.98289	1.98289	2.36893	2.36893
EEF2K		442.64	415.63	430.22	429.497	13.5195	425.05	457.72	464.31	449.027	21.0242	636.06	691.52	781.19	702.923	73.2339	910.15	1091.01	832.86	944.673	132.492		1.04547	1.04547	1.63662	1.63662	2.19949	2.19949
EGFR		67.39	73.87	85.73	75.6633	9.30059	75.1	79.82	79.29	78.07	2.58571	80.64	56.8	71.88	69.7733	12.0588	87.24	83.12	78.57	82.9767	4.33678		1.03181	1.03181	0.922155	-1.08442	1.09666	1.09666
EIF2AK1		5053.8	3597.73	3967.13	4206.22	756.907	3762.77	3749.38	4158.18	3890.11	232.252	5710.42	5863.08	6248.65	5940.72	277.387	6362.62	7176.95	5852.87	6464.15	667.853		0.924847	-1.08126	1.41236	1.41236	1.53681	1.53681
EIF2AK2		398.86	408.3	410.56	405.907	6.20633	351.43	373.45	436.53	387.137	44.1701	744.63	631.92	690.25	688.933	56.3665	880.29	808.98	690	793.09	96.135		0.953758	-1.04848	1.69727	1.69727	1.95387	1.95387
EIF2AK3		150.57	179.24	159.66	163.157	14.6514	158.73	166.69	176.93	167.45	9.12377	321.38	333.93	346.09	333.8	12.3555	490.29	431.95	441.43	454.557	31.3069		1.02631	1.02631	2.04589	2.04589	2.78601	2.78601
EIF2AK4		994.25	949.8	1047.62	997.223	48.9777	986.79	999.81	1012.08	999.56	12.6469	1388.17	1251.73	1324.02	1321.31	68.2605	1637.89	1689.22	1315.72	1547.61	202.456		1.00234	1.00234	1.32499	1.32499	1.55192	1.55192
EPHA1		323.18	326.75	309.1	319.677	9.33197	293.25	307.43	293.63	298.103	8.07936	316.66	317.54	322.3	318.833	3.03429	354.07	388.91	284.29	342.423	53.2735		0.932515	-1.07237	0.997362	-1.00265	1.07116	1.07116
EPHA10		33.62	25.31	25.95	28.2933	4.62411	36.93	25.95	26.89	29.9233	6.08613	36.58	44.88	39.7	40.3867	4.19239	31.26	47.5	52.86	43.8733	11.2474		1.05761	1.05761	1.42743	1.42743	1.55066	1.55066
EPHA2		154.95	125.18	155.73	145.287	17.4173	101.46	85.9	107.07	98.1433	10.9678	107.39	114.91	99.86	107.387	7.525	77.91	103.91	84.29	88.7033	13.5502		0.675515	-1.48035	0.739136	-1.35293	0.61054	-1.63789
EPHA3		1	1	1	1	0	1	1	1	1	0	1	1.49	1.4	1.29667	0.260832	1.87	2.97	2.86	2.56667	0.605833		1	1	1.29667	1.29667	2.56667	2.56667
EPHA4		45.5	43.64	58.99	49.3767	8.37717	47.83	66.78	47.53	54.0467	11.0284	61.76	35.94	24.31	40.67	19.1678	44.32	50.47	47.14	47.31	3.07852		1.09458	1.09458	0.823668	-1.21408	0.958145	-1.04368
EPHA5		2.97	1.49	1	1.82	1.02562	2.39	2.5	3.08	2.65667	0.37072	1	1	1.4	1.13333	0.23094	3.27	1.48	1.43	2.06	1.04819		1.45971	1.45971	0.622711	-1.60588	1.13187	1.13187
EPHA6		43.62	43.64	44.04	43.7667	0.236925	39.65	42.46	57.06	46.39	9.34669	23.99	38.92	35.5	32.8033	7.82178	23.79	47.5	18.57	29.9533	15.4184		1.05994	1.05994	0.749505	-1.33421	0.684387	-1.46116
EPHA7		13.6	8.82	11.8	11.4067	2.41415	14.2	10.32	5.46	9.99333	4.37915	12.98	10.62	20.11	14.57	4.94076	7	25.23	1.43	11.22	12.4485		0.876096	-1.14143	1.27732	1.27732	0.983635	-1.01664
EPHA8		2.97	7.9	1.57	4.14667	3.325	4.2	1.63	1.49	2.44	1.52581	1.57	6.15	7.52	5.08	3.11597	1.4	4.45	1.43	2.42667	1.75232		0.588424	-1.69945	1.22508	1.22508	0.585209	-1.70879
EPHB1		3.6	6.07	6.29	5.32	1.49362	4.2	2.5	1.49	2.73	1.36956	17.7	7.64	10.32	11.8867	5.20977	12.6	7.42	12.86	10.96	3.06848		0.513158	-1.94872	2.23434	2.23434	2.06015	2.06015
EPHB2		21.11	23.48	18.09	20.8933	2.70152	11.48	21.61	14.98	16.0233	5.14496	14.55	29.98	18.71	21.08	7.98335	20.06	16.33	10	15.4633	5.08569		0.766911	-1.30393	1.00893	1.00893	0.740108	-1.35115
EPHB3		225.62	209.48	231.23	222.11	11.2918	201.45	193.62	224.57	206.547	16.0922	261.58	262.41	264.94	262.977	1.75021	329.82	366.64	341.43	345.963	18.824		0.92993	-1.07535	1.18399	1.18399	1.55762	1.55762
EPHB4		1493.95	1110.14	1198.63	1267.57	200.979	1187.68	1130.12	1182.76	1166.85	31.907	1473.14	1312.82	1410.76	1398.91	80.8146	1529.66	1764.92	1581.43	1625.34	123.623		0.920541	-1.08632	1.10361	1.10361	1.28224	1.28224
EPHB6		1.09	1	2.36	1.48333	0.760548	1	3.37	2.28	2.21667	1.18627	3.54	7.64	3.32	4.83333	2.43313	5.13	4.45	2.86	4.14667	1.165		1.49438	1.49438	3.25843	3.25843	2.79551	2.79551
ERBB2		3640.37	3771.82	3954.54	3788.91	157.781	3790.04	3934.42	4044.66	3923.04	127.691	6759.9	6417.34	6787.28	6654.84	206.136	9221.34	9663.27	8644.31	9176.31	510.971		1.0354	1.0354	1.7564	1.7564	2.42189	2.42189
ERBB3		1326.97	1041.42	1267.84	1212.08	150.721	1284.94	1221.34	1274.06	1260.11	34.0165	2300.77	2337.9	2311.74	2316.8	19.0758	2604.48	3515	2890.01	3003.16	465.687		1.03963	1.03963	1.91143	1.91143	2.4777	2.4777
ERBB4		362.58	418.38	401.9	394.287	28.6685	402.33	396.04	426.21	408.193	15.9167	329.24	281.78	298.52	303.18	24.0707	314.89	339.92	290	314.937	24.96		1.03527	1.03527	0.768933	-1.3005	0.79875	-1.25196
ERN1		370.71	379.9	392.47	381.027	10.9237	372.33	385.61	400.8	386.247	14.2457	643.93	530.6	604.91	593.147	57.5735	650.77	657.58	552.86	620.403	58.5933		1.0137	1.0137	1.55671	1.55671	1.62824	1.62824
ERN2		1	1.49	1	1.16333	0.282902	1	3.37	3.08	2.48333	1.29276	1.57	1.49	1.4	1.48667	0.085049	1.87	1.48	2.86	2.07	0.711407		2.13467	2.13467	1.27794	1.27794	1.77937	1.77937
FASTK		70.52	62.88	77.08	70.16	7.10684	65.1	66.78	69.76	67.2133	2.36003	71.2	82.13	87.27	80.2	8.207	100.3	109.84	84.29	98.1433	12.9108		0.958001	-1.04384	1.1431	1.1431	1.39885	1.39885
FASTKD1		497.67	590.63	609.54	565.947	59.8805	603.21	612.35	628.64	614.733	12.8814	614.04	625.96	638.49	626.163	12.2263	725.41	733.28	572.86	677.183	90.4323		1.0862	1.0862	1.1064	1.1064	1.19655	1.19655
FASTKD2		550.83	566.81	597.74	571.793	23.8487	558.67	548.94	584.19	563.933	18.2049	796.56	766.01	811.97	791.513	23.3919	912.01	929.22	710	850.41	121.903		0.986254	-1.01394	1.38426	1.38426	1.48727	1.48727
FASTKD3		160.57	184.74	186.4	177.237	14.4576	181.45	172.77	165.03	173.083	8.21448	294.63	238.58	248.16	260.457	29.9801	270.1	259.77	310	279.957	26.526		0.976566	-1.024	1.46954	1.46954	1.57956	1.57956
FASTKD5		455.14	500.84	499.43	485.137	25.9874	451.41	426.44	434.94	437.597	12.6952	547.95	600.63	572.73	573.77	26.3554	604.12	616.02	487.14	569.093	71.2226		0.902007	-1.10864	1.1827	1.1827	1.17306	1.17306
FER		409.49	422.04	473.48	435.003	33.9075	434.14	465.54	467.49	455.723	18.7171	618.76	609.57	676.26	634.863	36.1438	798.18	803.05	650	750.41	86.9917		1.04763	1.04763	1.45944	1.45944	1.72507	1.72507
FES		5.47	1.49	1	2.65333	2.45158	1	1	2.28	1.42667	0.739008	1	3.17	1.92	2.03	1.08917	1.87	7.42	2.86	4.05	2.96019		0.537688	-1.85981	0.765075	-1.30706	1.52638	1.52638
FGFR1		1197.51	960.79	1142.79	1100.36	123.932	1125.87	1089.29	1122.43	1112.53	20.1998	1902.68	1807.48	1941	1883.72	68.7496	2152.91	2591.72	2032.86	2259.16	294.191		1.01106	1.01106	1.71191	1.71191	2.05311	2.05311
FGFR2		195.6	171.91	191.12	186.21	12.5851	199.63	175.38	194.4	189.803	12.7618	352.84	354.79	333.5	347.043	11.7693	191.73	302.81	227.14	240.56	56.743		1.0193	1.0193	1.86372	1.86372	1.29187	1.29187
FGFR3		1397.64	1517.87	1592.67	1502.73	98.3929	1420.37	1394.22	1363.77	1392.79	28.3272	3658.65	3383.83	3624.05	3555.51	149.682	4851.15	4521.4	3738.58	4370.38	571.453		0.92684	-1.07894	2.36604	2.36604	2.9083	2.9083
FGFR4		1570.88	1405.17	1479.41	1485.15	83.0042	1541.26	1417.68	1427.27	1462.07	68.748	2934.86	3099.25	3211.33	3081.81	139.057	3675.57	4136.95	3798.58	3870.37	238.92		0.984457	-1.01579	2.07508	2.07508	2.60604	2.60604
FGFRL1		1553.37	1211.84	1287.51	1350.91	179.374	1229.49	1201.36	1244.68	1225.18	21.9797	1514.04	1491.61	1479.31	1494.99	17.6095	1718.13	1861.4	1812.86	1797.46	72.8654		0.906929	-1.10262	1.10665	1.10665	1.33056	1.33056
FGR		1	1	1	1	0	1	1	1	1	0	1.57	1.68	1	1.41667	0.365011	1.87	1.48	2.86	2.07	0.711407		1	1	1.41667	1.41667	2.07	2.07
FLJ25006		130.55	138.01	125.84	131.467	6.13657	105.1	102.4	113.42	106.973	5.74388	162.46	147.69	190.79	166.98	21.9026	197.33	218.2	144.29	186.607	38.104		0.813692	-1.22897	1.27013	1.27013	1.41942	1.41942
FLT1		1	1	1	1	0	1	1	1	1	0	1.57	1.49	1.4	1.48667	0.085049	1.87	1.48	2.86	2.07	0.711407		1	1	1.48667	1.48667	2.07	2.07
FLT3		144.31	130.68	150.22	141.737	10.0209	146.91	161.48	139.62	149.337	11.1302	200.22	219.21	213.18	210.87	9.70346	245.85	188.52	172.86	202.41	38.4263		1.05362	1.05362	1.48776	1.48776	1.42807	1.42807
FLT4		6.1	1	2.36	3.15333	2.64093	1	1	3.87	1.95667	1.657	1.97	1.49	6.12	3.19333	2.54591	1.87	7.42	1.43	3.57333	3.33857		0.620507	-1.61158	1.01268	1.01268	1.13319	1.13319
FRK		172.46	151.75	154.94	159.717	11.1507	165.09	158.87	157.09	160.35	4.20033	222.25	207.29	211.78	213.773	7.67662	318.62	368.12	241.43	309.39	63.8473		1.00397	1.00397	1.33845	1.33845	1.93712	1.93712
FYN		2.97	8.82	6.29	6.02667	2.93388	5.11	7.71	3.87	5.56333	1.95973	6.69	4.66	1.92	4.42333	2.39379	14.46	4.45	2.86	7.25667	6.28872		0.923119	-1.08328	0.73396	-1.36247	1.20409	1.20409
GAK		674.66	674.93	658.3	669.297	9.52435	641.39	690.54	688.98	673.637	27.9373	1057.75	1038.67	1051.21	1049.21	9.69596	1322.53	1335.94	1121.43	1259.97	120.163		1.00648	1.00648	1.56763	1.56763	1.88252	1.88252
GRK1		10.48	5.15	14.16	9.93	4.53011	8.75	4.24	17.37	10.12	6.67135	6.69	6.15	6.12	6.32	0.32078	3.27	1.48	7.14	3.96333	2.893		1.01913	1.01913	0.636455	-1.5712	0.399127	-2.50547
GRK4		78.02	69.29	55.06	67.4567	11.5893	59.65	50.28	69.76	59.8967	9.74234	115.25	108.95	125.04	116.413	8.10784	182.4	170.7	178.57	177.223	5.96512		0.887928	-1.12622	1.72575	1.72575	2.62722	2.62722
GRK5		12.35	18.9	14.94	15.3967	3.29879	18.75	22.48	22.13	21.12	2.05993	25.57	21.05	25.71	24.11	2.65096	8.86	29.69	2.86	13.8033	14.0815		1.37173	1.37173	1.56592	1.56592	0.896514	-1.11543
GRK6		2174.4	2075.86	2217.94	2156.07	72.7926	2075.73	2068.36	2060.78	2068.29	7.47525	3199.2	3041.15	3240.71	3160.35	105.299	3319.16	3396.25	2812.86	3176.09	316.919		0.959289	-1.04244	1.4658	1.4658	1.47309	1.47309
GRK7		3.6	1	2.36	2.32	1.30046	1	1	3.87	1.95667	1.657	5.11	1.68	1.4	2.73	2.06589	1.4	2.97	2.86	2.41	0.876413		0.843391	-1.18569	1.17672	1.17672	1.03879	1.03879
GSG2		424.5	481.6	451.45	452.517	28.5649	395.97	394.3	380.16	390.143	8.68605	662.81	646.82	645.48	651.703	9.64196	660.1	665	532.86	619.32	74.9166		0.862163	-1.15987	1.44018	1.44018	1.36861	1.36861
GSK3A		3416.47	3185.43	3345	3315.63	118.286	3156.49	3192.52	3226.18	3191.73	34.8517	4406.03	4367.19	4632.76	4468.66	143.436	5226.22	5322.96	4290.01	4946.4	570.502		0.962631	-1.03882	1.34775	1.34775	1.49184	1.49184
GSK3B		3624.11	3990.8	4039.48	3884.8	227.07	3944.57	4049.09	4111.34	4035	84.2731	4947.3	4812.68	5000.7	4920.23	96.8896	5799.09	5769.76	4501.44	5356.76	740.877		1.03866	-0.962775	1.26653	1.26653	1.3789	1.3789
GUCY2C		2.35	1	1	1.45	0.779423	1	1	1	1	0	1.57	1	1	1.19	0.32909	1.4	1.48	4.29	2.39	1.64593		0.689655	-1.45	0.82069	-1.21849	1.64828	1.64828
GUCY2D		1	2.41	1.57	1.66	0.709295	6.02	8.58	2.28	5.62667	3.16836	5.11	6.15	1.4	4.22	2.49694	7	10.39	2.86	6.75	3.77122		3.38956	3.38956	2.54217	2.54217	4.06627	4.06627
GUCY2F		1	1	1	1	0	1	1	3.08	1.69333	1.20089	3.54	1.49	4.72	3.25	1.63441	1.87	5.94	2.86	3.55667	2.12255		1.69333	1.69333	3.25	3.25	3.55667	3.55667
HCK		1	1	1	1	0	1.48	1.63	1.49	1.53333	0.083865	1	1	1.4	1.13333	0.23094	1.87	1.48	2.86	2.07	0.711407		1.53333	1.53333	1.13333	1.13333	2.07	2.07
HIPK1		639.02	577.8	622.12	612.98	31.6169	558.67	555.89	631.82	582.127	43.0581	1018.41	1005.89	984.05	1002.78	17.3894	1147.13	1184.53	1067.15	1132.94	59.9634		0.949667	-1.053	1.63592	1.63592	1.84824	1.84824
HIPK2		685.3	633.7	685.83	668.277	29.9454	690.47	698.36	702.47	697.1	6.09842	845.33	786.87	820.36	817.52	29.3333	818.71	964.84	752.86	845.47	108.494		1.04313	1.04313	1.22333	1.22333	1.26515	1.26515
HIPK3		892.31	985.53	1007.51	961.783	61.1612	914.99	915.54	943.81	924.78	16.4828	1400.76	1294.94	1353.4	1349.7	53.0069	1688.27	1721.87	1481.43	1630.52	130.207		0.961526	-1.04001	1.40333	1.40333	1.69531	1.69531
HIPK4		4.85	7.9	3.15	5.3	2.40676	13.29	6.84	6.25	8.79333	3.90539	17.7	7.64	8.92	11.42	5.47617	1.4	19.3	2.86	7.85333	9.93995		1.65912	1.65912	2.15472	2.15472	1.48176	1.48176
HSPB8		650.27	672.18	689.76	670.737	19.7845	670.48	739.19	700.09	703.253	34.4641	170.33	183.45	228.57	194.117	30.5501	309.29	228.59	232.86	256.913	45.4097		1.04848	1.04848	0.289408	-3.45533	0.383032	-2.61075
HUNK		141.81	123.35	128.99	131.383	9.45986	115.1	122.38	123.74	120.407	4.64574	264.73	244.54	291.53	266.933	23.5724	359.67	393.36	344.29	365.773	25.0979		0.916453	-1.09116	2.03171	2.03171	2.78402	2.78402
HUS1		837.27	903.99	914.7	885.32	41.9557	841.36	886.88	889.03	872.423	26.9231	1432.23	1369.44	1374.38	1392.02	34.9133	1744.25	1674.37	1367.15	1595.26	200.612		0.985433	-1.01478	1.57233	1.57233	1.8019	1.8019
ICK		251.88	214.06	211.57	225.837	22.5885	242.35	239.66	238.85	240.287	1.83222	415.78	375.65	402.05	397.827	20.3956	533.21	525.47	504.29	520.99	14.9715		1.06398	1.06398	1.76157	1.76157	2.30693	2.30693
IGF1R		2265.71	2005.31	2291.09	2187.37	158.178	2300.25	2376.77	2407.7	2361.57	55.3135	4763.2	4818.64	4972.72	4851.52	108.561	6715.29	6877.1	5724.3	6438.9	624.125		1.07964	1.07964	2.21797	2.21797	2.94367	2.94367
IKBKB		743.46	739.06	760.55	747.69	11.3523	749.55	764.38	792.18	768.703	21.6413	1537.65	1396.26	1472.32	1468.74	70.7628	1865.54	1879.22	1790	1844.92	48.0514		1.0281	1.0281	1.96437	1.96437	2.46749	2.46749
IKBKE		240.63	229.63	227.3	232.52	7.11943	252.35	217.95	203.13	224.477	25.2507	176.62	174.51	218.78	189.97	24.9725	208.53	238.98	210	219.17	17.1717		0.965408	-1.03583	0.817005	-1.22398	0.942586	-1.06091
ILK		454.52	450.45	472.69	459.22	11.8415	419.6	422.1	463.52	435.073	24.6672	593.58	602.12	621.7	605.8	14.4167	697.42	700.62	672.86	690.3	15.188		0.947418	-1.0555	1.31919	1.31919	1.5032	1.5032
INSR		363.21	351.49	374.38	363.027	11.4461	395.06	455.98	391.28	414.107	36.3126	928.72	883.72	923.89	912.11	24.7048	1119.14	1205.31	1075.72	1133.39	65.9598		1.14071	1.14071	2.51252	2.51252	3.12206	3.12206
INSRR		1	1	1	1	0	2.39	5.97	1	3.12	2.56416	1.57	3.17	4.72	3.15333	1.57507	3.27	1.48	2.86	2.53667	0.937781		3.12	3.12	3.15333	3.15333	2.53667	2.53667
IRAK1		1195.63	1111.06	1127.85	1144.85	44.7737	1168.59	1134.47	1130.37	1144.48	20.9831	1473.14	1481.18	1440.14	1464.82	21.7483	1372.92	1600.15	1310	1427.69	152.632		0.999677	-1.00032	1.27949	1.27949	1.24706	1.24706
IRAK2		21.11	14.32	15.73	17.0533	3.58322	12.38	18.13	21.34	17.2833	4.53961	14.55	24.03	6.12	14.9	8.96013	12.6	25.23	7.14	14.99	9.2788		1.01349	1.01349	0.873729	-1.14452	0.879007	-1.13765
IRAK3		2.97	4.24	1	2.73667	1.63255	3.29	5.1	5.46	4.61667	1.16294	5.11	1.49	3.32	3.30667	1.81004	1.87	1.48	2.86	2.07	0.711407		1.68697	1.68697	1.20828	1.20828	0.756395	-1.32206
IRAK4		543.33	496.26	482.91	507.5	31.7395	495.95	488.99	534.17	506.37	24.3257	676.97	628.94	701.45	669.12	36.8869	734.74	840.16	681.43	752.11	80.778		0.997773	-1.00223	1.31846	1.31846	1.48199	1.48199
ITK		1.72	1	1	1.24	0.415692	3.29	1	1	1.76333	1.32213	1.97	1	1.4	1.45667	0.487476	1.4	1.48	2.86	1.91333	0.820813		1.42204	1.42204	1.17473	1.17473	1.54301	1.54301
JAK1		952.97	896.66	976.84	942.157	41.1692	967.71	921.63	940.63	943.323	23.1578	1869.64	1840.26	1824.88	1844.93	22.742	2212.62	2474.45	2307.15	2331.41	132.59		1.00124	1.00124	1.9582	1.9582	2.47454	2.47454
JAK2		378.22	380.81	411.34	390.123	18.4198	379.61	384.74	369.84	378.063	7.56945	1038.87	920.97	1021.83	993.89	63.7227	1300.14	1324.06	1084.29	1236.16	132.069		0.969087	-1.0319	2.54763	2.54763	3.16865	3.16865
JAK3		1	1.49	1	1.16333	0.282902	1.48	3.37	1.49	2.11333	1.08832	1.57	1	1.4	1.32333	0.292632	1.87	1.48	2.86	2.07	0.711407		1.81662	1.81662	1.13754	1.13754	1.77937	1.77937
KALRN		1	1	1	1	0	1	1	1	1	0	1.57	1.49	1.4	1.48667	0.085049	1.87	1.48	2.86	2.07	0.711407		1	1	1.48667	1.48667	2.07	2.07
KDR		1	1	1	1	0	1	1	1.49	1.16333	0.282902	1.57	1.68	1	1.41667	0.365011	1.87	1.48	2.86	2.07	0.711407		1.16333	1.16333	1.41667	1.41667	2.07	2.07
KIAA1804		226.87	254.37	191.12	224.12	31.7145	226.9	199.7	202.34	209.647	15	231.69	180.47	203.39	205.183	25.657	178.67	155.86	130	154.843	24.3509		0.935422	-1.06904	0.915507	-1.09229	0.690895	-1.4474
KIT		1	2.41	1	1.47	0.814064	1	1	1	1	0	1.57	1.68	1.4	1.55	0.141067	1.4	1.48	2.86	1.91333	0.820813		0.680272	-1.47	1.05442	1.05442	1.30159	1.30159
KSR1		13.6	13.4	11.8	12.9333	0.986577	14.2	11.19	21.34	15.5767	5.21316	19.27	29.98	31.3	26.85	6.59757	16.33	32.66	21.43	23.4733	8.35456		1.20438	1.20438	2.07603	2.07603	1.81495	1.81495
KSR2		68.01	67.46	68.43	67.9667	0.48645	61.47	55.49	57.85	58.27	3.01204	80.64	77.66	99.86	86.0533	12.0494	100.3	117.27	104.29	107.287	8.87301		0.857332	-1.16641	1.26611	1.26611	1.57852	1.57852
LATS1		1100.57	1159.62	1156.95	1139.05	33.3485	1068.6	1080.61	1088.29	1079.17	9.92403	1905.83	1855.16	1984.37	1915.12	65.104	2384.29	2474.45	2135.72	2331.49	175.43		0.94743	-1.05549	1.68134	1.68134	2.04688	2.04688
LATS2		256.26	233.3	261.91	250.49	15.1526	222.36	229.24	219.01	223.537	5.21552	269.45	226.66	264.94	253.683	23.5113	387.66	414.14	432.86	411.553	22.7107		0.892398	-1.12058	1.01275	1.01275	1.64299	1.64299
LCK		1	1	1	1	0	1	1	1	1	0	1	1.49	1.4	1.29667	0.260832	1.87	1.48	2.86	2.07	0.711407		1	1	1.29667	1.29667	2.07	2.07
LIMK1		417.62	531.99	530.89	493.5	65.7163	499.59	471.62	490.51	487.24	14.2688	560.54	567.85	550.35	559.58	8.78941	527.61	516.56	464.29	502.82	33.8223		0.987315	-1.01285	1.1339	1.1339	1.01889	1.01889
LIMK2		1930.49	1895.36	1943.45	1923.1	24.8821	1965.75	2012.76	1967.1	1981.87	26.76	2135.55	1887.93	1826.28	1949.92	163.689	2395.49	2738.67	2207.15	2447.1	269.493		1.03056	1.03056	1.01395	1.01395	1.27248	1.27248
LMTK2		603.99	654.77	638.64	632.467	25.9468	615.03	621.04	663.57	633.213	26.4608	1156.87	1077.41	981.25	1071.84	87.9422	1234.83	1254.3	1018.57	1169.23	130.841		1.00118	1.00118	1.6947	1.6947	1.84869	1.84869
LMTK3		15.48	8.82	9.44	11.2467	3.67926	19.66	8.58	14.98	14.4067	5.56221	1	6.15	8.92	5.35667	4.01916	8.86	17.81	10	12.2233	4.87166		1.28097	1.28097	0.476289	-2.09956	1.08684	1.08684
LRRK1		196.22	164.58	189.55	183.45	16.6787	193.27	214.47	204.72	204.153	10.6114	242.7	235.6	246.76	241.687	5.64859	314.89	317.66	295.72	309.423	11.948		1.11286	1.11286	1.31745	1.31745	1.68669	1.68669
LRRK2		388.22	412.88	460.1	420.4	36.5253	461.41	439.47	494.48	465.12	27.692	137.28	132.79	164.21	144.76	16.9931	160.01	167.73	172.86	166.867	6.46836		1.10637	1.10637	0.344339	-2.90412	0.396924	-2.51938
LTK		1	1	1	1	0	1	1	1	1	0	1.57	1.68	1.4	1.55	0.141067	1.87	1.48	2.86	2.07	0.711407		1	1	1.55	1.55	2.07	2.07
LYN		9.22	6.99	3.93	6.71333	2.65583	11.48	10.32	9.43	10.41	1.02796	1	1.49	4.72	2.40333	2.0212	1.87	4.45	2.86	3.06	1.30158		1.55065	1.55065	0.357994	-2.79334	0.455809	-2.1939
MAK		6.1	7.9	11.01	8.33667	2.48396	7.84	6.84	8.63	7.77	0.897051	1.97	6.15	20.11	9.41	9.49924	20.06	17.81	4.29	14.0533	8.52981		0.932027	-1.07293	1.12875	1.12875	1.68573	1.68573
MAP2K1		1357.61	1417.08	1460.54	1411.74	51.6721	1469.45	1465.46	1509.84	1481.58	24.5522	1761.08	1612.3	1701.76	1691.71	74.8971	1854.35	1925.23	1835.72	1871.77	47.2283		1.04947	1.04947	1.19832	1.19832	1.32585	1.32585
MAP2K2		2480.23	2490	2487.71	2485.98	5.10959	2486.59	2394.14	2328.31	2403.01	79.5122	3085.91	2875.76	2921.73	2961.13	110.477	3203.47	3213.67	2901.44	3106.19	177.395		0.966626	-1.03453	1.19113	1.19113	1.24948	1.24948
MAP2K3		383.22	425.71	437.3	415.41	28.4733	415.06	378.66	438.12	410.613	29.9784	618.76	548.48	567.14	578.127	36.4054	564.93	567.03	518.57	550.177	27.3923		0.988453	-1.01168	1.3917	1.3917	1.32442	1.32442
MAP2K4		684.05	713.41	751.9	716.453	34.0272	670.48	728.77	725.5	708.25	32.7506	878.37	944.81	979.85	934.343	51.5433	1050.1	1064.3	910	1008.13	85.282		0.98855	-1.01158	1.30412	1.30412	1.40712	1.40712
MAP2K5		338.19	297.43	309.1	314.907	20.9912	317.8	316.98	331.74	322.173	8.29512	551.1	527.62	501.38	526.7	24.8728	660.1	770.39	701.43	710.64	55.7188		1.02308	1.02308	1.67256	1.67256	2.25667	2.25667
MAP2K6		313.8	248.87	289.43	284.033	32.7997	262.35	273.54	301.57	279.153	20.2036	333.96	354.79	305.52	331.423	24.7328	333.55	426.02	367.14	375.57	46.8078		0.982819	-1.01748	1.16685	1.16685	1.32227	1.32227
MAP2K7		492.67	431.21	504.94	476.273	39.5053	481.41	429.05	447.64	452.7	26.5442	765.09	670.66	672.07	702.607	54.1167	747.8	859.45	678.57	761.94	91.2653		0.950505	-1.05207	1.47522	1.47522	1.5998	1.5998
MAP3K1		819.76	921.39	898.19	879.78	53.2575	890.44	933.79	919.2	914.477	22.0576	1419.64	1440.95	1459.73	1440.11	20.0583	1669.61	1730.78	1490	1630.13	125.151		1.03944	1.03944	1.63689	1.63689	1.85288	1.85288
MAP3K10		166.83	178.32	194.27	179.807	13.7803	162.36	182.33	161.85	168.847	11.6797	189.21	192.39	164.21	181.937	15.4339	230.92	213.75	161.43	202.033	36.1963		0.939046	-1.06491	1.01185	1.01185	1.12361	1.12361
MAP3K11		135.56	131.6	114.04	127.067	11.4539	113.28	123.25	127.71	121.413	7.38825	140.43	144.71	148.82	144.653	4.19529	191.73	203.36	138.57	177.887	34.5422		0.955509	-1.04656	1.13841	1.13841	1.39995	1.39995
MAP3K12		46.75	43.64	47.19	45.86	1.93512	51.47	61.57	44.36	52.4667	8.64818	61.76	50.84	45.29	52.63	8.37964	87.24	51.95	78.57	72.5867	18.3901		1.14406	1.14406	1.14762	1.14762	1.58279	1.58279
MAP3K13		188.09	190.23	210.78	196.367	12.5281	181.45	198.83	188.84	189.707	8.72235	294.63	237.09	267.74	266.487	28.7905	438.05	424.53	352.86	405.147	45.7834		0.966084	-1.03511	1.35709	1.35709	2.06322	2.06322
MAP3K14		52.38	43.64	47.98	48	4.37003	37.84	44.2	49.91	43.9833	6.03792	123.12	89.58	120.84	111.18	18.7409	122.69	115.78	98.57	112.347	12.4211		0.916319	-1.09132	2.31625	2.31625	2.34056	2.34056
MAP3K15		6.72	9.74	11.8	9.42	2.55507	12.38	17.27	9.43	13.0267	3.9598	23.99	16.58	11.72	17.43	6.179	14.46	20.78	10	15.08	5.41668		1.38287	1.38287	1.85032	1.85032	1.60085	1.60085
MAP3K2		711.56	642.86	725.16	693.193	44.1172	635.93	734.85	688.18	686.32	49.4862	1133.27	950.77	1038.61	1040.88	91.2712	1072.49	1190.47	778.57	1013.84	212.12		0.990085	-1.01001	1.50158	1.50158	1.46257	1.46257
MAP3K3		629.63	644.69	688.98	654.433	30.8513	685.93	665.35	709.62	686.967	22.1532	1591.14	1437.97	1595.43	1541.51	89.6968	1915.92	1905.94	1567.15	1796.34	198.544		1.04971	1.04971	2.35549	2.35549	2.74487	2.74487
MAP3K4		964.23	980.03	970.55	971.603	7.95249	874.08	929.44	833.46	878.993	48.1783	1424.36	1205.54	1293.24	1307.71	110.126	1305.74	1420.55	1167.15	1297.81	126.886		0.904683	-1.10536	1.34593	1.34593	1.33574	1.33574
MAP3K5		49.88	61.96	72.36	61.4	11.2505	46.02	55.49	56.27	52.5933	5.70602	85.36	68.72	78.87	77.65	8.38682	79.77	84.61	78.57	80.9833	3.19758		0.856569	-1.16745	1.26466	1.26466	1.31895	1.31895
MAP3K6		491.42	433.95	451.45	458.94	29.458	420.51	453.37	473.84	449.24	26.9038	710.02	734.72	771.4	738.713	30.8842	898.95	960.39	867.15	908.83	47.3987		0.978864	-1.02159	1.60961	1.60961	1.98028	1.98028
MAP3K7		747.21	771.13	773.92	764.087	14.682	716.83	700.97	812.03	743.277	60.0679	1318.94	1259.18	1256.87	1278.33	35.1883	1550.19	1528.9	1312.86	1463.98	131.309		0.972765	-1.028	1.67302	1.67302	1.91599	1.91599
MAP3K8		21.73	16.15	23.6	20.4933	3.8759	26.93	28.56	23.72	26.4033	2.46261	47.6	37.43	38.3	41.11	5.63731	48.05	62.34	70	60.13	11.1406		1.28839	1.28839	2.00602	2.00602	2.93412	2.93412
MAP3K9		421.37	389.98	428.64	413.33	20.5458	365.97	402.99	369.84	379.6	20.3485	483.44	447.17	522.37	484.327	37.6078	536.94	547.73	350	478.223	111.176		0.918395	-1.08886	1.17177	1.17177	1.157	1.157
MAP4K1		19.86	18.9	19.66	19.4733	0.506491	20.57	28.56	27.69	25.6067	4.38352	44.45	58.29	45.29	49.3433	7.75942	40.59	59.37	50	49.9867	9.39001		1.31496	1.31496	2.53389	2.53389	2.56693	2.56693
MAP4K2		535.2	522.83	499.43	519.153	18.1662	521.4	514.19	515.91	517.167	3.76569	437.81	420.35	417.44	425.2	11.0171	430.58	464.61	392.86	429.35	35.8908		0.996173	-1.00384	0.819026	-1.22096	0.82702	-1.20916
MAP4K3		1017.39	987.36	1108.18	1037.64	62.9048	947.71	1044.12	1003.35	998.393	48.3957	2088.35	1969.88	2044.53	2034.25	59.8999	2436.54	2597.65	2130.01	2388.07	237.558		0.962174	-1.03931	1.96046	1.96046	2.30143	2.30143
MAP4K4		832.89	886.58	884.03	867.833	30.2887	808.64	924.23	881.89	871.587	58.4797	1062.47	1092.31	1100.17	1084.98	19.8893	1111.67	1177.11	890	1059.59	150.473		1.00432	1.00432	1.25022	1.25022	1.22096	1.22096
MAP4K5		2377.04	2575.21	2714.23	2555.49	169.457	2332.97	2437.58	2430.72	2400.42	58.5169	4382.43	4048.34	4264.81	4231.86	169.465	5153.45	5325.93	4072.87	4850.75	679.161		0.939319	-1.0646	1.65599	1.65599	1.89817	1.89817
MAPK1		3400.21	3571.16	3658.03	3543.13	131.175	3459.18	3429.68	3668.36	3519.07	130.125	5271.42	5191.12	5428.81	5297.12	120.911	6170.42	6180.93	5621.44	5990.93	320.031		0.993209	-1.00684	1.49504	1.49504	1.69086	1.69086
MAPK10		39.87	38.14	33.82	37.2767	3.11603	66.92	32.03	56.27	51.74	17.8807	17.7	15.09	20.11	17.6333	2.51066	18.19	31.17	4.29	17.8833	13.4426		1.388	1.388	0.473039	-2.11399	0.479746	-2.08444
MAPK11		246.88	178.32	192.69	205.963	36.156	193.27	212.73	206.31	204.103	9.91589	149.87	146.2	136.23	144.1	7.05832	146.95	166.25	144.29	152.497	11.9848		0.990969	-1.00911	0.699639	-1.42931	0.740407	-1.35061
MAPK12		253.14	211.31	228.87	231.107	21.0045	225.99	210.13	215.83	217.317	8.03384	193.93	199.84	160.02	184.597	21.4882	201.06	178.12	201.43	193.537	13.3525		0.940331	-1.06346	0.798751	-1.25195	0.837434	-1.19412
MAPK13		1051.16	1161.45	1160.88	1124.5	63.5121	1118.59	1094.51	1104.17	1105.76	12.1182	1806.71	1828.34	1780.11	1805.05	24.1576	2031.62	2149.37	1915.72	2032.24	116.826		0.983335	-1.01695	1.60521	1.60521	1.80724	1.80724
MAPK14		736.58	677.67	705.49	706.58	29.4701	691.38	666.22	674.69	677.43	12.8018	977.5	962.68	996.64	978.94	17.0257	1272.15	1242.42	1044.29	1186.29	123.868		0.958745	-1.04303	1.38546	1.38546	1.67891	1.67891
MAPK15		101.16	95.86	92.02	96.3467	4.58939	90.56	110.22	115.81	105.53	13.2623	187.63	164.08	171.21	174.307	12.0765	257.04	325.08	238.57	273.563	45.5605		1.09532	1.09532	1.80916	1.80916	2.83936	2.83936
MAPK3		3018.71	2971.03	3018.6	3002.78	27.4964	2922.89	2952.74	2988.02	2954.55	32.6027	4506.73	4259.91	4466.27	4410.97	132.377	5131.05	5312.57	4552.87	4998.83	396.734		0.983938	-1.01632	1.46896	1.46896	1.66473	1.66473
MAPK4		4.22	6.99	1	4.07	2.99782	3.29	5.1	6.25	4.88	1.49221	1.57	4.66	6.12	4.11667	2.32315	7	7.42	7.14	7.18667	0.213854		1.19902	1.19902	1.01147	1.01147	1.76577	1.76577
MAPK6		1778.52	1997.06	1965.47	1913.68	118.116	1729.42	1778.2	1858.34	1788.65	65.0926	2056.88	2098.02	2113.08	2089.33	29.0911	2158.5	2268.12	2035.72	2154.11	116.262		0.934665	-1.0699	1.09178	1.09178	1.12564	1.12564
MAPK7		159.32	160.91	165.95	162.06	3.46137	156	134.55	142.8	144.45	10.8198	274.17	298.17	277.54	283.293	12.9933	350.34	405.23	301.43	352.333	51.9287		0.891337	-1.12191	1.74808	1.74808	2.17409	2.17409
MAPK8		568.34	618.12	589.09	591.85	25.0045	558.67	556.75	538.94	551.453	10.8793	1015.26	1046.12	996.64	1019.34	24.991	1311.34	1266.17	1081.43	1219.65	121.811		0.931745	-1.07325	1.72229	1.72229	2.06074	2.06074
MAPK9		3133.16	3443.81	3466.12	3347.7	186.129	3385.55	3472.25	3426.23	3428.01	43.3774	4247.11	3997.68	4235.43	4160.07	140.758	4205.51	4101.32	3470.01	3925.61	397.988		1.02399	1.02399	1.24267	1.24267	1.17263	1.17263
MAPKAPK2		1721.6	1681.88	1621.77	1675.08	50.2609	1646.7	1595.77	1650.35	1630.94	30.5127	2799.55	2638.86	2781.82	2740.08	88.1033	3181.08	3166.17	3021.44	3122.9	88.1798		0.973647	-1.02707	1.63579	1.63579	1.86432	1.86432
MAPKAPK3		380.72	416.55	384.6	393.957	19.6623	380.52	429.05	431.76	413.777	28.833	455.12	447.17	451.02	451.103	3.97566	482.83	426.02	447.14	451.997	28.7147		1.05031	1.05031	1.14506	1.14506	1.14733	1.14733
MAPKAPK5		1411.4	1406.09	1471.55	1429.68	36.3576	1508.54	1415.94	1416.16	1446.88	53.3992	2368.42	2424.31	2440.46	2411.06	37.8027	2742.56	2768.36	2367.15	2626.02	224.562		1.01203	1.01203	1.68644	1.68644	1.83679	1.83679
MARK1		408.24	405.55	438.87	417.553	18.5097	399.6	430.79	416.68	415.69	15.6185	420.5	365.22	376.87	387.53	29.141	452.97	470.55	321.43	414.983	81.495		0.995537	-1.00448	0.928097	-1.07747	0.993845	-1.00619
MARK2		1531.48	1574.67	1535.26	1547.14	23.9194	1510.36	1537.56	1519.36	1522.43	13.8569	2031.71	2057.79	2073.91	2054.47	21.295	2184.63	2363.12	1975.72	2174.49	193.899		0.984029	-1.01623	1.32792	1.32792	1.40549	1.40549
MARK3		1213.77	1306.22	1360.65	1293.55	74.2556	1275.85	1283.02	1279.61	1279.49	3.58642	2288.18	2124.83	2232	2215	82.9908	2610.08	2719.37	2201.43	2510.29	273.008		0.989136	-1.01098	1.71235	1.71235	1.94063	1.94063
MARK4		1322.59	1220.09	1239.53	1260.74	54.4413	1216.76	1258.7	1239.92	1238.46	21.0081	1517.19	1440.95	1391.17	1449.77	63.4713	1656.55	1658.05	1550	1621.53	61.9542		0.98233	-1.01799	1.14994	1.14994	1.28618	1.28618
MAST1		70.52	56.46	54.27	60.4167	8.81799	68.74	54.62	68.97	64.11	8.21939	22.42	32.96	22.91	26.0967	5.94887	31.26	37.11	27.14	31.8367	5.00995		1.06113	1.06113	0.431945	-2.31511	0.526952	-1.89771
MAST2		713.44	667.6	675.61	685.55	24.4832	738.65	699.23	725.5	721.127	20.0706	1197.78	1102.74	1167.33	1155.95	48.5312	1552.05	1655.08	1332.86	1513.33	164.563		1.0519	1.0519	1.68616	1.68616	2.20747	2.20747
MAST3		296.29	252.54	237.52	262.117	30.533	240.53	218.81	234.89	231.41	11.2704	272.6	290.72	297.12	286.813	12.7183	283.17	342.89	327.14	317.733	30.9513		0.882851	-1.13269	1.09422	1.09422	1.21218	1.21218
MAST4		153.07	159.08	160.45	157.533	3.92559	166	165.82	166.61	166.143	0.414045	245.85	251.99	211.78	236.54	21.6614	240.25	240.47	207.14	229.287	19.1799		1.05466	1.05466	1.50152	1.50152	1.45548	1.45548
MASTL		687.8	652.94	718.08	686.273	32.5968	701.38	631.47	705.65	679.5	41.65	1078.2	1022.28	1076.39	1058.96	31.7758	1012.78	1119.22	901.43	1011.14	108.904		0.99013	-1.00997	1.54305	1.54305	1.47338	1.47338
MATK		221.24	225.05	228.09	224.793	3.43221	231.45	258.78	210.28	233.503	24.3151	385.89	336.91	343.29	355.363	26.6286	341.01	384.45	292.86	339.44	45.8152		1.03875	1.03875	1.58084	1.58084	1.51001	1.51001
MELK		1836.68	2006.22	2038.62	1960.51	108.454	1937.57	1969.33	2009.97	1972.29	36.2906	3030.84	2978.57	2991.68	3000.36	27.1954	3024.33	2823.28	2278.58	2708.73	385.846		1.00601	1.00601	1.5304	1.5304	1.38165	1.38165
MERTK		1	1	1	1	0	1	1	1	1	0	1.57	1.49	1.4	1.48667	0.085049	1.87	1.48	2.86	2.07	0.711407		1	1	1.48667	1.48667	2.07	2.07
MET		52.38	43.64	54.27	50.0967	5.67093	44.2	35.51	55.47	45.06	10.0078	64.9	61.27	71.88	66.0167	5.39242	55.51	43.05	44.29	47.6167	6.86389		0.899461	-1.11178	1.31779	1.31779	0.950496	-1.05208
MINK1		1403.27	1253.99	1328.41	1328.56	74.6401	1338.56	1283.89	1324.87	1315.77	28.4476	1661.95	1572.07	1591.24	1608.42	47.3389	1956.98	2021.72	1721.43	1900.04	158.034		0.990378	-1.00972	1.21065	1.21065	1.43016	1.43016
MKNK1		743.46	741.81	771.56	752.277	16.7202	724.1	753.09	765.98	747.723	21.4496	1117.54	1147.44	1072.19	1112.39	37.8884	1546.45	1496.25	1192.86	1411.85	191.308		0.993947	-1.00609	1.4787	1.4787	1.87677	1.87677
MKNK2		1774.14	1423.49	1521.1	1572.91	180.975	1534.9	1505.42	1586.05	1542.12	40.7974	1514.04	1451.38	1634.61	1533.34	93.1277	1561.38	1813.9	1598.58	1657.95	136.329		0.980427	-1.01996	0.974845	-1.0258	1.05407	1.05407
MLKL		230	222.3	211.57	221.29	9.25642	190.54	206.65	223.77	206.987	16.6176	190.78	196.86	190.79	192.81	3.50741	206.66	184.06	155.71	182.143	25.529		0.935364	-1.0691	0.8713	-1.14771	0.823098	-1.21492
MOK		255.01	282.77	309.88	282.553	27.4356	256.9	282.23	291.25	276.793	17.8087	488.16	518.68	530.76	512.533	21.9551	723.54	760	652.86	712.133	54.4732		0.979614	-1.02081	1.81393	1.81393	2.52035	2.52035
MOS		1	1	1	1	0	2.39	1	1	1.46333	0.802517	1.97	1.68	1.4	1.68333	0.285015	1.87	1.48	2.86	2.07	0.711407		1.46333	1.46333	1.68333	1.68333	2.07	2.07
MST1R		520.19	586.05	646.51	584.25	63.1792	581.4	611.49	569.9	587.597	21.4763	716.31	682.58	753.21	717.367	35.3269	897.08	945.55	752.86	865.163	100.232		1.00573	1.00573	1.22784	1.22784	1.48081	1.48081
MST4		1143.1	1264.07	1246.61	1217.93	65.3872	1137.68	1228.29	1225.63	1197.2	51.563	1098.66	1052.08	1129.55	1093.43	38.9989	928.81	1013.83	855.72	932.787	79.13		0.982982	-1.01731	0.89778	-1.11386	0.765881	-1.30569
MTOR		1175.62	1072.57	1167.17	1138.45	57.2129	1184.95	1161.4	1162.92	1169.76	13.1797	1605.3	1572.07	1591.24	1589.54	16.6804	1783.44	1897.03	1544.29	1741.59	180.056		1.0275	1.0275	1.39622	1.39622	1.52978	1.52978
MUSK		1	1	1	1	0	1	1	1	1	0	1.57	1.49	3.32	2.12667	1.03423	1.87	1.48	2.86	2.07	0.711407		1	1	2.12667	2.12667	2.07	2.07
MYLK		38.62	35.39	38.54	37.5167	1.84218	31.47	38.98	34.83	35.0933	3.76192	64.9	61.27	43.89	56.6867	11.2299	34.99	47.5	38.57	40.3533	6.44284		0.935406	-1.06905	1.51097	1.51097	1.07561	1.07561
MYLK2		5.47	1	3.15	3.20667	2.23554	4.2	4.24	2.28	3.57333	1.12024	6.69	10.62	4.72	7.34333	3.00377	1.4	7.42	2.86	3.89333	3.14021		1.11435	1.11435	2.29002	2.29002	1.21414	1.21414
MYLK3		3.6	5.15	1.57	3.44	1.79536	5.11	1	7.84	4.65	3.44312	3.54	7.64	1.4	4.19333	3.17089	10.73	2.97	2.86	5.52	4.51233		1.35174	1.35174	1.21899	1.21899	1.60465	1.60465
MYLK4		1.09	1	5.51	2.53333	2.57826	2.39	2.5	4.66	3.18333	1.28001	11.41	12.11	21.51	15.01	5.64004	20.06	2.97	21.43	14.82	10.2852		1.25658	1.25658	5.925	5.925	5.85	5.85
MYO3A		1	1	1	1	0	1	1	5.46	2.48667	2.57498	1.97	1	1.4	1.45667	0.487476	3.27	2.97	1.43	2.55667	0.987185		2.48667	2.48667	1.45667	1.45667	2.55667	2.55667
MYO3B		1	1	1	1	0	1	1	3.08	1.69333	1.20089	1.57	1.68	4.72	2.65667	1.78775	1.87	1.48	2.86	2.07	0.711407		1.69333	1.69333	2.65667	2.65667	2.07	2.07
NEK1		116.17	145.34	142.36	134.623	16.0504	115.1	125.86	138.03	126.33	11.4722	214.38	199.84	232.77	215.663	16.5025	251.44	283.52	252.86	262.607	18.1254		0.938396	-1.06565	1.60198	1.60198	1.95068	1.95068
NEK10		2.35	3.32	2.36	2.67667	0.557165	1	3.37	2.28	2.21667	1.18627	8.26	10.62	1.4	6.76	4.78953	1.87	5.94	2.86	3.55667	2.12255		0.828144	-1.20752	2.52553	2.52553	1.32877	1.32877
NEK11		218.74	238.8	235.16	230.9	10.687	225.08	213.6	253.94	230.873	20.7846	525.92	524.64	485.99	512.183	22.6931	779.52	828.28	635.72	747.84	100.113		0.999885	-1.00012	2.2182	2.2182	3.2388	3.2388
NEK2		1572.13	1560.01	1641.43	1591.19	43.9291	1630.34	1672.22	1674.17	1658.91	24.7615	2936.44	2924.93	2826.59	2895.99	60.3742	3037.39	3108.28	2610.01	2918.56	269.553		1.04256	1.04256	1.82001	1.82001	1.8342	1.8342
NEK3		287.53	259.87	316.96	288.12	28.5496	273.26	271.81	294.43	279.833	12.6619	437.81	383.1	459.41	426.773	39.334	551.87	599.69	487.14	546.233	56.4863		0.971239	-1.02961	1.48123	1.48123	1.89585	1.89585
NEK4		230	256.2	245.39	243.863	13.1665	213.27	238.8	251.56	234.543	19.4967	433.09	423.33	414.64	423.687	9.23017	503.36	457.19	384.29	448.28	60.033		0.961782	-1.03974	1.73739	1.73739	1.83824	1.83824
NEK5		43	53.71	61.35	52.6867	9.2177	49.65	66.78	73.73	63.3867	12.3935	127.84	117.89	140.43	128.72	11.2957	234.65	243.44	210	229.363	17.3355		1.20309	1.20309	2.44312	2.44312	4.35335	4.35335
NEK6		383.85	291.02	309.88	328.25	49.0657	334.16	313.51	302.36	316.677	16.1348	305.64	295.19	337.69	312.84	22.1459	331.68	405.23	312.86	349.923	48.8126		0.964742	-1.03655	0.953054	-1.04926	1.06603	1.06603
NEK7		1363.24	1514.2	1497.5	1458.31	82.7582	1467.64	1495.86	1553.5	1505.67	43.762	2596.57	2477.95	2685.29	2586.6	104.029	3283.71	3378.43	3030.01	3230.72	180.154		1.03247	1.03247	1.7737	1.7737	2.21538	2.21538
NEK8		181.84	172.83	176.96	177.21	4.5102	167.82	170.16	197.57	178.517	16.5421	338.68	214.74	283.13	278.85	62.0808	266.37	326.56	221.43	271.453	52.749		1.00737	1.00737	1.57356	1.57356	1.53182	1.53182
NEK9		368.21	328.59	346.06	347.62	19.856	352.34	358.68	395.25	368.757	23.1619	511.76	511.23	586.72	536.57	43.432	710.48	709.53	601.43	673.813	62.6876		1.0608	1.0608	1.54355	1.54355	1.93836	1.93836
NIM1		1.09	1	1.57	1.22	0.306431	1	1	1.49	1.16333	0.282902	1.57	1.49	1.4	1.48667	0.085049	1.87	7.42	7.14	5.47667	3.1266		0.953552	-1.04871	1.21858	1.21858	4.48907	4.48907
NLK		187.47	178.32	182.47	182.753	4.58158	162.36	166.69	190.43	173.16	15.1121	322.95	316.05	299.92	312.973	11.8192	424.98	388.91	350	387.963	37.499		0.947507	-1.0554	1.71255	1.71255	2.12288	2.12288
NPR1		1	1	1	1	0	1	1	1	1	0	1.57	1.49	1.4	1.48667	0.085049	1.87	1.48	2.86	2.07	0.711407		1	1	1.48667	1.48667	2.07	2.07
NPR2		1	1	1	1	0	1	1	1	1	0	1.57	1	1.4	1.32333	0.292632	1.87	1.48	2.86	2.07	0.711407		1	1	1.32333	1.32333	2.07	2.07
NRBP1		1606.53	1739.6	1744.47	1696.87	78.2717	1654.88	1643.55	1660.67	1653.03	8.70811	2075.76	1965.41	2002.56	2014.58	56.1478	1871.14	2091.48	1872.86	1945.16	126.72		0.974168	-1.02652	1.18723	1.18723	1.14632	1.14632
NRBP2		1308.21	1161.45	1163.24	1210.97	84.22	1159.5	1111.01	1103.38	1124.63	30.4383	1830.31	1792.58	1886.43	1836.44	47.2243	2742.56	2998.43	2621.43	2787.47	192.471		0.928704	-1.07677	1.51651	1.51651	2.30186	2.30186
NRK		22.98	23.48	26.74	24.4	2.04186	30.56	25.95	30.86	29.1233	2.75228	12.98	24.03	21.51	19.5067	5.791	36.85	54.92	21.43	37.7333	16.7625		1.19358	1.19358	0.799454	-1.25085	1.54645	1.54645
NTRK1		1	1	1.57	1.19	0.32909	2.39	1	5.46	2.95	2.28213	3.54	1.49	3.32	2.78333	1.12545	3.27	1.48	2.86	2.53667	0.937781		2.47899	2.47899	2.33894	2.33894	2.13165	2.13165
NTRK2		78.02	83.03	68.43	76.4933	7.41876	65.1	92.85	73.73	77.2267	14.2016	313.51	341.38	347.49	334.127	18.114	510.82	433.44	364.29	436.183	73.3035		1.00959	1.00959	4.36805	4.36805	5.70224	5.70224
NTRK3		14.85	11.57	11.01	12.4767	2.07435	11.48	11.19	11.01	11.2267	0.237136	1.97	4.66	1.92	2.85	1.56771	3.27	4.45	1.43	3.05	1.52197		0.899813	-1.11134	0.228426	-4.37778	0.244456	-4.09071
NUAK1		97.41	85.78	103.03	95.4067	8.79776	105.1	107.62	91.99	101.57	8.39166	115.25	92.56	109.65	105.82	11.8199	120.82	97.97	67.14	95.31	26.9387		1.0646	1.0646	1.10915	1.10915	0.998987	-1.00101
NUAK2		71.77	87.62	89.66	83.0167	9.79316	89.65	101.53	97.55	96.2433	6.04683	151.44	114.91	146.03	137.46	19.7153	109.63	146.95	135.71	130.763	19.1454		1.15933	1.15933	1.65581	1.65581	1.57515	1.57515
OBSCN		88.03	90.36	91.23	89.8733	1.65458	94.19	105.01	91.2	96.8	7.26554	135.71	107.46	132.03	125.067	15.3584	178.67	209.3	155.71	181.227	26.8863		1.07707	1.07707	1.39159	1.39159	2.01647	2.01647
OXSR1		248.13	237.88	198.2	228.07	26.371	224.17	216.21	219.8	220.06	3.98636	318.23	301.15	281.73	300.37	18.2625	400.73	430.47	338.57	389.923	46.8934		0.964879	-1.0364	1.31701	1.31701	1.70967	1.70967
PAK1		657.15	695.08	709.43	687.22	27.0117	677.75	744.4	710.41	710.853	33.3272	694.28	576.79	621.7	630.923	59.2856	837.37	792.66	747.14	792.39	45.1156		1.03439	1.03439	0.918081	-1.08923	1.15304	1.15304
PAK2		2548.4	2653.09	2718.16	2639.88	85.6471	2479.31	2598.3	2564.89	2547.5	61.3715	3771.93	3401.71	3535.91	3569.85	187.429	4181.26	4269.06	3498.58	3982.97	421.782		0.965005	-1.03626	1.35228	1.35228	1.50877	1.50877
PAK3		2.35	4.24	1	2.53	1.62748	2.39	1	7.05	3.48	3.16886	1.57	1.49	1	1.35333	0.308599	1.87	4.45	2.86	3.06	1.30158		1.37549	1.37549	0.534914	-1.86946	1.20949	1.20949
PAK4		1153.1	1303.47	1307.96	1254.84	88.1409	1211.31	1214.39	1193.88	1206.53	11.0601	1901.11	1758.31	1956.39	1871.94	102.212	2082	2054.37	1707.15	1947.84	208.901		0.961496	-1.04005	1.49177	1.49177	1.55226	1.55226
PAK6		71.77	71.12	56.63	66.5067	8.55962	66.92	54.62	72.14	64.56	8.99527	53.89	62.76	49.49	55.38	6.75931	68.58	72.73	72.86	71.39	2.4344		0.97073	-1.03015	0.832698	-1.20091	1.07343	1.07343
PAK7		1.09	4.24	4.72	3.35	1.97188	3.29	2.5	3.08	2.95667	0.409186	1.97	1.49	3.32	2.26	0.948841	1.87	7.42	2.86	4.05	2.96019		0.882587	-1.13303	0.674627	-1.4823	1.20896	1.20896
PAN3		745.34	761.97	778.64	761.983	16.65	774.1	803.48	789	788.86	14.6905	1492.02	1388.81	1536.67	1472.5	75.8381	2061.47	1983.12	1547.15	1863.91	277.108		1.03527	1.03527	1.93246	1.93246	2.44613	2.44613
PASK		159.32	166.41	156.51	160.747	5.10187	162.36	146.71	152.32	153.797	7.92881	278.89	280.29	281.73	280.303	1.42005	253.31	273.12	244.29	256.907	14.7477		0.956764	-1.04519	1.74376	1.74376	1.59821	1.59821
PBK		2957.42	3022.34	3140.51	3040.09	92.8266	2955.61	2979.67	3006.28	2980.52	25.3457	4146.41	4081.12	4147.29	4124.94	37.9518	3817.39	3721.32	3030.01	3522.91	429.555		0.980405	-1.01999	1.35685	1.35685	1.15882	1.15882
PDGFRA		1	1	1	1	0	2.39	1	1	1.46333	0.802517	8.26	1.49	1.4	3.71667	3.9349	1.87	1.48	2.86	2.07	0.711407		1.46333	1.46333	3.71667	3.71667	2.07	2.07
PDGFRB		1	1	1	1	0	1	1	1	1	0	1.57	1	1.4	1.32333	0.292632	1.87	1.48	1.43	1.59333	0.240901		1	1	1.32333	1.32333	1.59333	1.59333
PDIK1L		667.16	733.57	788.86	729.863	60.9346	625.03	654.05	622.29	633.79	17.5991	1274.88	1132.54	1157.53	1188.32	76.0002	1240.43	1435.39	1110	1261.94	163.758		0.868368	-1.15159	1.62814	1.62814	1.72901	1.72901
PDK1		276.9	306.6	283.93	289.143	15.5212	285.98	297	249.97	277.65	24.5967	404.77	366.71	379.67	383.717	19.35	376.47	385.94	347.14	369.85	20.2294		0.96025	-1.0414	1.32708	1.32708	1.27912	1.27912
PDK2		1629.04	1413.42	1492.78	1511.75	109.054	1591.26	1517.58	1546.35	1551.73	37.1335	2291.33	2176.98	2283.76	2250.69	63.9468	2901.18	3066.72	2775.72	2914.54	145.959		1.02645	1.02645	1.4888	1.4888	1.92793	1.92793
PDK3		1013.64	1025.85	1064.93	1034.81	26.7924	1102.23	1084.95	1135.13	1107.44	25.492	1466.84	1455.85	1364.59	1429.09	56.1311	1447.56	1456.17	1295.72	1399.82	90.2531		1.07019	1.07019	1.38102	1.38102	1.35273	1.35273
PDK4		1	1	1	1	0	1	1	3.87	1.95667	1.657	1	1.68	1	1.22667	0.392598	1.87	1.48	2.86	2.07	0.711407		1.95667	1.95667	1.22667	1.22667	2.07	2.07
PDPK1		1529.6	1611.32	1611.55	1584.16	47.2476	1556.72	1543.64	1601.13	1567.16	30.1342	2686.26	2628.43	2735.65	2683.45	53.6653	3153.09	3241.87	2772.86	3055.94	249.141		0.989273	-1.01084	1.69393	1.69393	1.92906	1.92906
PEAK1		291.29	257.12	305.16	284.523	24.7245	270.53	250.96	312.68	278.057	31.5409	214.38	240.07	234.16	229.537	13.4546	202.93	273.12	232.86	236.303	35.2215		0.977272	-1.02326	0.806741	-1.23956	0.830524	-1.20406
PHKG1		29.86	34.47	39.33	34.5533	4.73555	33.29	43.33	53.09	43.2367	9.90033	93.23	71.7	67.68	77.5367	13.7387	85.37	100.94	78.57	88.2933	11.4679		1.2513	1.2513	2.24397	2.24397	2.55528	2.55528
PHKG2		1494.58	1384.1	1469.19	1449.29	57.8659	1431.28	1429.84	1451.88	1437.67	12.3301	1877.51	1956.47	2026.34	1953.44	74.4613	2158.5	2186.48	2052.86	2132.61	70.471		0.99198	-1.00808	1.34786	1.34786	1.47149	1.47149
PIK3R4		625.26	632.78	679.54	645.86	29.4091	638.66	639.28	617.53	631.823	12.3823	990.09	938.85	1026.02	984.987	43.8085	1169.52	1183.05	1084.29	1145.62	53.5424		0.978267	-1.02222	1.52508	1.52508	1.77379	1.77379
PIM1		103.66	105.94	125.84	111.813	12.2008	132.37	124.12	130.1	128.863	4.26176	142	170.04	157.22	156.42	14.0371	178.67	218.2	152.86	183.243	32.9092		1.15249	1.15249	1.39894	1.39894	1.63883	1.63883
PIM2		381.97	375.32	390.89	382.727	7.81253	317.8	402.99	355.55	358.78	42.6868	598.3	545.5	555.94	566.58	27.9619	633.98	670.94	567.14	624.02	52.6119		0.937431	-1.06674	1.48038	1.48038	1.63046	1.63046
PIM3		3333.29	2830.84	3059.5	3074.54	251.563	2566.58	2323.77	2551.39	2480.58	136.014	3617.74	3576.03	3724.78	3639.52	76.7288	4282.02	4668.35	4278.58	4409.65	224.047		0.806813	-1.23945	1.18376	1.18376	1.43425	1.43425
PINK1		224.37	223.22	228.87	225.487	2.98594	227.81	241.4	238.85	236.02	7.22348	359.14	339.89	334.9	344.643	12.8	477.23	568.52	407.14	484.297	80.9217		1.04671	1.04671	1.52844	1.52844	2.14778	2.14778
PKDCC		39.87	20.73	32.25	30.95	9.636	20.57	30.3	34.04	28.3033	6.95343	46.02	37.43	48.09	43.8467	5.65256	49.92	13.36	27.14	30.14	18.4637		0.914486	-1.09351	1.41669	1.41669	0.973829	-1.02687
PKMYT1		2059.33	1729.52	1807.39	1865.41	172.391	1764.87	1726.08	1788.48	1759.81	31.5062	2404.61	2494.34	2668.5	2522.48	134.177	2492.52	2749.06	2324.29	2521.96	213.91		0.943389	-1.06001	1.35224	1.35224	1.35196	1.35196
PKN1		2275.1	2104.26	2156.59	2178.65	87.5303	2262.07	2261.22	2348.16	2290.48	49.9513	2724.02	2764.02	2854.57	2780.87	66.8862	2718.31	2878.2	2564.29	2720.27	156.964		1.05133	1.05133	1.27642	1.27642	1.2486	1.2486
PKN2		1427.66	1429.91	1547.05	1468.21	68.2896	1419.46	1548.86	1501.1	1489.81	65.435	2747.62	2592.67	2946.91	2762.4	177.582	3432.99	3608.51	3075.72	3372.41	271.513		1.01471	1.01471	1.88148	1.88148	2.29696	2.29696
PKN3		425.12	452.28	440.44	439.28	13.6171	458.69	413.41	415.89	429.33	25.4567	626.62	599.14	655.28	627.013	28.0721	578	592.27	558.57	576.28	16.9157		0.977349	-1.02318	1.42737	1.42737	1.31187	1.31187
PLK1		2167.52	2292.09	2300.52	2253.38	74.4734	2208.44	2189.99	2242.58	2213.67	26.6822	3103.22	3072.43	3277.08	3150.91	110.346	2923.57	2943.51	2635.72	2834.27	172.235		0.982379	-1.01794	1.39831	1.39831	1.25779	1.25779
PLK2		1086.19	1185.27	1219.08	1163.51	69.0648	1257.67	1228.29	1170.86	1218.94	44.1538	1872.79	1957.96	2107.48	1979.41	118.806	2139.84	2081.09	1687.15	1969.36	246.16		1.04764	1.04764	1.70124	1.70124	1.6926	1.6926
PLK3		48.63	42.72	44.04	45.13	3.10211	46.02	43.33	36.42	41.9233	4.95217	105.81	88.09	105.45	99.7833	10.1283	105.9	83.12	75.71	88.2433	15.7336		0.928946	-1.07649	2.21102	2.21102	1.95531	1.95531
PLK4		540.2	672.18	644.93	619.103	69.6774	590.49	583.69	593.71	589.297	5.11548	1042.01	1080.39	1067.99	1063.46	19.5863	1122.87	1099.92	964.29	1062.36	85.7028		0.951855	-1.05058	1.71775	1.71775	1.71597	1.71597
PNCK		17.36	10.65	5.51	11.1733	5.94231	16.93	11.19	11.81	13.31	3.1503	14.55	6.15	20.11	13.6033	7.02798	25.66	22.27	18.57	22.1667	3.54613		1.19123	1.19123	1.21748	1.21748	1.98389	1.98389
PRKAA1		809.13	812.36	828.19	816.56	10.2005	794.09	774.81	847.75	805.55	37.7963	1012.12	929.91	979.85	973.96	41.4203	1156.46	1129.61	975.72	1087.26	97.5278		0.986517	-1.01367	1.19276	1.19276	1.33152	1.33152
PRKAA2		98.03	122.43	103.82	108.093	12.749	111.46	117.17	111.04	113.223	3.42436	142	143.22	151.62	145.613	5.23757	215.99	198.91	201.43	205.443	9.22018		1.04746	1.04746	1.34711	1.34711	1.90061	1.90061
PRKACA		1699.72	1705.7	1676.83	1694.08	15.2381	1706.69	1693.94	1734.5	1711.71	20.7407	2178.04	2182.94	2328.53	2229.84	85.506	2634.34	2518.98	2152.86	2435.39	251.388		1.0104	1.0104	1.31625	1.31625	1.43759	1.43759
PRKACB		193.72	223.22	224.15	213.697	17.3065	233.26	240.53	219.01	230.933	10.947	316.66	293.7	348.89	319.75	27.7244	518.28	491.33	427.14	478.917	46.8209		1.08066	1.08066	1.49628	1.49628	2.2411	2.2411
PRKACG		1	1	1	1	0	1	1	1	1	0	3.54	1	1.4	1.98	1.36572	1.4	1.48	2.86	1.91333	0.820813		1	1	1.98	1.98	1.91333	1.91333
PRKCA		64.26	56.46	51.91	57.5433	6.24587	62.38	51.15	72.94	62.1567	10.8967	75.92	95.54	112.45	94.6367	18.2817	100.3	112.81	112.86	108.657	7.23713		1.08017	1.08017	1.64462	1.64462	1.88826	1.88826
PRKCB		1	1	1	1	0	1	1	1	1	0	1.57	1	1.4	1.32333	0.292632	1.87	1.48	2.86	2.07	0.711407		1	1	1.32333	1.32333	2.07	2.07
PRKCD		1231.91	1188.94	1201.78	1207.54	22.0571	1154.04	1076.26	1121.64	1117.31	39.0701	2091.5	2044.38	2015.15	2050.34	38.5227	1783.44	1923.75	1624.29	1777.16	149.829		0.925278	-1.08076	1.69795	1.69795	1.47172	1.47172
PRKCE		56.13	77.54	58.2	63.9567	11.809	52.38	66.78	61.82	60.3267	7.31523	82.21	91.07	84.47	85.9167	4.60375	105.9	129.14	101.43	112.157	14.8768		0.943243	-1.06017	1.34336	1.34336	1.75364	1.75364
PRKCG		31.11	22.56	33.82	29.1633	5.87699	12.38	22.48	24.51	19.79	6.49702	6.69	18.07	6.12	10.2933	6.74082	7	10.39	1.43	6.27333	4.52398		0.678592	-1.47364	0.352955	-2.83323	0.21511	-4.64878
PRKCH		642.77	658.43	689.76	663.653	23.9265	635.03	653.18	631.82	640.01	11.5179	815.44	816.67	872.13	834.747	32.3808	964.26	930.7	890	928.32	37.1872		0.964374	-1.03694	1.25781	1.25781	1.3988	1.3988
PRKCI		1620.91	1806.48	1783.79	1737.06	101.227	1734.87	1754.75	1694.01	1727.88	30.968	2854.62	2795.31	2875.56	2841.83	41.6258	3347.15	3515	2912.86	3258.34	310.739		0.994713	-1.00531	1.636	1.636	1.87578	1.87578
PRKCQ		1	1	1	1	0	1	1	1	1	0	1.57	1.49	1.4	1.48667	0.085049	1.87	1.48	2.86	2.07	0.711407		1	1	1.48667	1.48667	2.07	2.07
PRKCZ		706.56	706.99	702.35	705.3	2.56381	762.28	741.8	727.08	743.72	17.6784	1010.54	964.17	964.47	979.727	26.6856	1262.82	1272.11	1164.29	1233.07	59.7489		1.05447	1.05447	1.38909	1.38909	1.7483	1.7483
PRKD1		17.98	10.65	14.94	14.5233	3.68272	16.02	23.35	29.27	22.88	6.63749	42.88	35.94	43.89	40.9033	4.32794	29.39	32.66	12.86	24.97	10.6142		1.5754	1.5754	2.81639	2.81639	1.7193	1.7193
PRKD2		523.31	529.24	566.28	539.61	23.2864	533.22	530.69	564.34	542.75	18.7402	590.43	536.56	638.49	588.493	50.9926	661.97	758.51	695.72	705.4	48.9925		1.00582	1.00582	1.09059	1.09059	1.30724	1.30724
PRKD3		523.31	492.59	545.83	520.577	26.725	483.23	508.97	475.43	489.21	17.5514	739.91	698.97	726.63	721.837	20.8867	731.01	801.56	690	740.857	56.4281		0.939746	-1.06412	1.38661	1.38661	1.42315	1.42315
PRKDC		6425.33	6031.27	6472.14	6309.58	242.157	6334.23	6422.5	6305.59	6354.11	60.9368	8744.01	8360.22	8806.1	8636.78	241.509	9105.65	9525.23	7992.88	8874.59	791.876		1.00706	1.00706	1.36884	1.36884	1.40653	1.40653
PRKG1		125.55	116.02	127.41	122.993	6.11027	114.19	126.73	134.06	124.993	10.0482	85.36	65.74	64.88	71.9933	11.5839	118.96	114.3	67.14	100.133	28.6679		1.01626	1.01626	0.585343	-1.7084	0.814136	-1.2283
PRKG2		1	1	1	1	0	1	1	1	1	0	1.57	1.49	1.4	1.48667	0.085049	1.87	1.48	2.86	2.07	0.711407		1	1	1.48667	1.48667	2.07	2.07
PRKX		173.71	129.76	148.65	150.707	22.0471	152.37	134.55	183.28	156.733	24.6563	214.38	235.6	199.19	216.39	18.288	232.78	218.2	278.57	243.183	31.5009		1.03999	1.03999	1.43584	1.43584	1.61362	1.61362
PRKY		1.09	1	1	1.03	0.0519615	1.48	3.37	1	1.95	1.25296	1.57	1.49	3.32	2.12667	1.03423	1.87	1.48	2.86	2.07	0.711407		1.8932	1.8932	2.06472	2.06472	2.00971	2.00971
PRPF4B		1755.38	1817.48	1935.59	1836.15	91.5442	1698.51	1875.5	1778.96	1784.32	88.6168	3087.49	2886.19	3159.56	3044.41	141.684	3509.49	3513.51	2892.86	3305.29	357.178		0.971774	-1.02905	1.65804	1.65804	1.80012	1.80012
PSKH1		790.99	755.56	749.54	765.363	22.3965	726.83	735.72	735.82	732.79	5.16175	1119.11	1128.07	1151.94	1133.04	16.9699	1292.68	1298.83	1278.57	1290.03	10.3873		0.957441	-1.04445	1.48039	1.48039	1.68551	1.68551
PSKH2		4.22	2.41	1	2.54333	1.61414	1.48	5.97	2.28	3.24333	2.395	3.54	6.15	1.4	3.69667	2.37887	7	7.42	2.86	5.76	2.52024		1.27523	1.27523	1.45347	1.45347	2.26474	2.26474
PTK2		6200.19	6353.79	6542.93	6365.64	171.677	6315.15	6461.59	6462.78	6413.17	84.8928	9644.02	9321.23	9928.13	9631.13	303.655	11744.2	12376.7	9841.45	11320.8	1319.6		1.00747	1.00747	1.51299	1.51299	1.77842	1.77842
PTK2B		244.38	239.71	231.23	238.44	6.66636	224.17	213.6	249.97	229.247	18.7089	373.3	395.02	418.84	395.72	22.7781	447.38	486.87	304.29	412.847	96.0639		0.961444	-1.0401	1.65962	1.65962	1.73145	1.73145
PTK6		731.58	674.93	669.32	691.943	34.4408	665.02	638.42	650.08	651.173	13.3337	632.92	633.41	648.28	638.203	8.73009	686.22	760	664.29	703.503	50.1412		0.941079	-1.06261	0.922335	-1.08421	1.01671	1.01671
PTK7		48	36.31	35.39	39.9	7.02987	38.74	33.77	38.8	37.1033	2.88691	57.04	67.23	70.48	64.9167	7.01228	79.77	87.58	58.57	75.3067	15.0112		0.929908	-1.07538	1.62698	1.62698	1.88739	1.88739
PXK		128.05	110.52	125.84	121.47	9.54714	104.19	108.48	117.39	110.02	6.7334	130.99	161.1	175.4	155.83	22.6692	210.39	201.87	221.43	211.23	9.80702		0.905738	-1.10407	1.28287	1.28287	1.73895	1.73895
RAF1		2341.39	2759.37	2621.42	2574.06	212.977	2575.67	2593.95	2509.32	2559.65	44.5322	3660.22	3562.62	3554.09	3592.31	58.9662	3772.6	3939.53	3418.58	3710.24	266.015		0.994401	-1.00563	1.39558	1.39558	1.44139	1.44139
RET		14.85	5.15	14.94	11.6467	5.62646	11.48	9.45	11.01	10.6467	1.06265	91.65	102.99	92.86	95.8333	6.22731	42.45	51.95	35.71	43.37	8.159		0.914139	-1.09393	8.22839	8.22839	3.72381	3.72381
RIOK1		285.03	189.32	234.38	236.243	47.8822	189.63	191.01	220.6	200.413	17.4958	285.19	283.27	278.93	282.463	3.20701	286.9	279.06	284.29	283.417	3.9923		0.848334	-1.17878	1.19565	1.19565	1.19968	1.19968
RIOK2		1036.15	974.54	1019.31	1010	31.8427	861.36	962.46	954.92	926.247	56.3198	1424.36	1342.62	1305.83	1357.6	60.6689	1481.14	1537.81	1421.43	1480.13	58.1966		0.917076	-1.09042	1.34416	1.34416	1.46547	1.46547
RIOK3		452.64	485.26	504.15	480.683	26.0582	466.87	485.52	514.33	488.907	23.9106	713.16	648.31	687.45	682.973	32.6559	859.76	878.75	804.29	847.6	38.6907		1.01711	1.01711	1.42084	1.42084	1.76332	1.76332
RIPK1		617.13	680.42	701.56	666.37	43.9336	639.57	629.73	673.89	647.73	23.1833	1158.45	1092.31	1237.28	1162.68	72.5775	1382.25	1432.42	1035.72	1283.46	216.013		0.972028	-1.02878	1.7448	1.7448	1.92605	1.92605
RIPK2		460.77	492.59	526.17	493.177	32.7039	467.78	448.16	466.69	460.877	11.0264	601.45	566.36	582.53	583.447	17.563	617.18	564.06	487.14	556.127	65.382		0.934506	-1.07008	1.18304	1.18304	1.12764	1.12764
RIPK3		1	1	2.36	1.45333	0.785196	1	1	1	1	0	1.57	1	1.4	1.32333	0.292632	1.87	1.48	2.86	2.07	0.711407		0.688073	-1.45333	0.91055	-1.09824	1.42431	1.42431
RIPK4		170.58	164.58	195.84	177	16.5894	173.27	164.95	169.79	169.337	4.17848	264.73	247.52	259.35	257.2	8.80414	333.55	310.23	281.43	308.403	26.108		0.956704	-1.04526	1.45311	1.45311	1.74239	1.74239
RNASEL		293.16	317.59	301.23	303.993	12.4472	298.71	307.43	300.78	302.307	4.55605	379.59	380.12	361.48	373.73	10.6121	499.62	469.06	490	486.227	15.6255		0.994452	-1.00558	1.2294	1.2294	1.59946	1.59946
ROCK1		3097.51	3263.31	3407.92	3256.25	155.325	3194.67	3307.19	3184.9	3228.92	67.9596	4646.77	4218.19	4533.42	4466.13	222.073	4979.91	5116.64	4015.72	4704.09	600.053		0.991608	-1.00846	1.37156	1.37156	1.44464	1.44464
ROCK2		1492.7	1689.2	1768.06	1649.99	141.806	1580.35	1693.07	1690.04	1654.49	64.2221	2307.06	2126.32	2136.86	2190.08	101.445	2583.95	2636.25	2021.43	2413.88	340.873		1.00273	1.00273	1.32733	1.32733	1.46297	1.46297
ROR1		3.6	2.41	1	2.33667	1.30155	1.48	3.37	4.66	3.17	1.59941	1.57	3.17	3.32	2.68667	0.969966	1.87	2.97	2.86	2.56667	0.605833		1.35663	1.35663	1.14979	1.14979	1.09843	1.09843
ROR2		189.97	161.83	182.47	178.09	14.5723	183.27	188.41	161.85	177.843	14.087	115.25	86.6	109.65	103.833	15.1849	90.97	106.87	84.29	94.0433	11.5995		0.998615	-1.00139	0.583039	-1.71515	0.528066	-1.8937
ROS1		1	1	1	1	0	1	1	1	1	0	1.57	1.49	1.4	1.48667	0.085049	1.87	1.48	2.86	2.07	0.711407		1	1	1.48667	1.48667	2.07	2.07
RPS6KA1		755.34	767.47	836.05	786.287	43.521	752.28	733.11	745.34	743.577	9.70589	982.22	955.24	923.89	953.783	29.1923	960.53	1065.78	921.43	982.58	74.6584		0.945681	-1.05744	1.21302	1.21302	1.24965	1.24965
RPS6KA2		43.62	28.06	41.68	37.7867	8.47921	39.65	43.33	43.56	42.18	2.19406	66.48	55.31	55.09	58.96	6.51344	57.38	63.83	61.43	60.88	3.25998		1.11627	1.11627	1.56034	1.56034	1.61115	1.61115
RPS6KA3		88.65	87.62	72.36	82.8767	9.12225	77.83	82.42	83.26	81.17	2.92286	82.21	86.6	87.27	85.36	2.74847	55.51	54.92	61.43	57.2867	3.60034		0.979407	-1.02103	1.02996	1.02996	0.691228	-1.4467
RPS6KA4		936.71	826.11	920.21	894.343	59.6649	858.63	809.56	823.94	830.71	25.2258	1059.32	1064	1081.98	1068.43	11.9628	1050.1	1163.75	961.43	1058.43	101.417		0.928849	-1.0766	1.19466	1.19466	1.18347	1.18347
RPS6KA5		135.56	140.76	151.8	142.707	8.29316	126.01	136.28	130.89	131.06	5.13711	433.09	395.02	390.86	406.323	23.2737	538.81	547.73	412.86	499.8	75.4242		0.918387	-1.08887	2.84726	2.84726	3.50229	3.50229
RPS6KA6		110.54	153.58	132.13	132.083	21.52	127.82	135.42	145.18	136.14	8.70237	189.21	147.69	179.6	172.167	21.7352	188	213.75	144.29	182.013	35.1149		1.03071	1.03071	1.30347	1.30347	1.37802	1.37802
RPS6KB1		1538.36	1561.85	1699.64	1599.95	87.1293	1574.89	1571.44	1533.65	1559.99	22.8791	2610.73	2461.56	2563.57	2545.29	76.2472	2850.79	2838.12	2424.29	2704.4	242.665		0.975026	-1.02561	1.59085	1.59085	1.6903	1.6903
RPS6KB2		3747.94	3621.56	3602.98	3657.49	78.8781	3546.44	3576.5	3491.33	3538.09	43.1946	3842.74	3823.36	3695.4	3787.17	80.0608	3742.74	3805.93	3567.15	3705.27	123.721		0.967354	-1.03375	1.03545	1.03545	1.01306	1.01306
RPS6KC1		1317.59	1325.46	1394.47	1345.84	42.2982	1361.29	1349.92	1394.73	1368.65	23.2932	1473.14	1499.06	1496.1	1489.43	14.1878	1781.57	1900	1461.43	1714.33	226.884		1.01695	1.01695	1.10669	1.10669	1.2738	1.2738
RPS6KL1		86.78	73.87	94.38	85.01	10.3689	86.01	87.63	84.05	85.8967	1.79269	179.77	147.69	172.61	166.69	16.8394	191.73	212.27	112.86	172.287	52.4797		1.01043	1.01043	1.96083	1.96083	2.02666	2.02666
RYK		1090.56	1130.3	1094.03	1104.96	22.0107	1148.59	1139.68	1120.05	1136.11	14.6017	1869.64	1779.17	1816.48	1821.76	45.4658	1884.2	2186.48	1815.72	1962.13	197.284		1.02818	1.02818	1.64871	1.64871	1.77575	1.77575
SBK1		397.61	359.74	362.58	373.31	21.0923	371.43	336.09	376.99	361.503	22.1835	527.5	549.97	511.18	529.55	19.4761	522.02	636.8	601.43	586.75	58.7813		0.968373	-1.03266	1.41853	1.41853	1.57175	1.57175
SBK2		1	1	1	1	0	1.48	1	1.49	1.32333	0.28006	1.57	1	1.4	1.32333	0.292632	1.87	1.48	2.86	2.07	0.711407		1.32333	1.32333	1.32333	1.32333	2.07	2.07
SCYL1		592.73	505.42	586.73	561.627	48.7688	560.49	556.75	552.43	556.557	4.03348	733.62	670.66	624.5	676.26	54.7751	697.42	795.62	615.72	702.92	90.076		0.990973	-1.00911	1.20411	1.20411	1.25158	1.25158
SCYL2		1457.06	1358.44	1392.9	1402.8	50.0498	1302.21	1441.13	1378.05	1373.8	69.5576	1916.85	1764.27	1851.46	1844.19	76.5491	2212.62	2208.75	2127.15	2182.84	48.2678		0.979325	-1.02111	1.31465	1.31465	1.55606	1.55606
SCYL3		562.72	601.63	636.28	600.21	36.8006	586.85	664.48	638.17	629.833	39.4807	1068.76	983.54	1079.19	1043.83	52.4725	1462.48	1497.73	1284.29	1414.83	114.419		1.04935	1.04935	1.73911	1.73911	2.35723	2.35723
SGK1		45.5	34.47	45.62	41.8633	6.4031	45.11	34.64	24.51	34.7533	10.3005	46.02	61.27	48.09	51.7933	8.27204	49.92	51.95	27.14	43.0033	13.7755		0.830162	-1.20458	1.2372	1.2372	1.02723	1.02723
SGK110		1	1	1	1	0	1	1	1	1	0	1.57	6.15	6.12	4.61333	2.63565	1.87	1.48	2.86	2.07	0.711407		1	1	4.61333	4.61333	2.07	2.07
SGK196		1910.48	2031.88	2059.07	2000.48	79.1162	1977.57	1931.97	2044.9	1984.81	56.8124	2856.19	2801.27	2959.5	2872.32	80.3388	2996.34	3114.22	2692.86	2934.47	217.386		0.99217	-1.00789	1.43582	1.43582	1.46689	1.46689
SGK2		6.1	2.41	5.51	4.67333	1.98218	6.93	3.37	6.25	5.51667	1.8899	6.69	7.64	13.12	9.15	3.47078	25.66	14.84	2.86	14.4533	11.4049		1.18046	1.18046	1.95792	1.95792	3.09272	3.09272
SGK223		115.54	97.69	120.34	111.19	11.9351	115.1	115.43	111.84	114.123	1.9843	190.78	184.94	174.01	183.243	8.51277	238.38	224.14	241.43	234.65	9.2288		1.02638	1.02638	1.64802	1.64802	2.11035	2.11035
SGK3		360.08	394.56	387.75	380.797	18.2614	345.97	349.13	342.85	345.983	3.14002	2237.83	2215.72	2324.33	2259.29	57.3981	3811.79	3774.76	3381.44	3656	238.493		0.908578	-1.10062	5.93307	5.93307	9.60092	9.60092
SGK494		339.44	302.93	332.69	325.02	19.4259	255.08	270.07	276.17	267.107	10.8528	381.17	333.93	413.24	376.113	39.8961	428.72	477.97	398.57	435.087	40.0811		0.821816	-1.21682	1.1572	1.1572	1.33865	1.33865
SIK1		166.83	151.75	183.26	167.28	15.7598	92.37	96.32	104.69	97.7933	6.29076	186.06	176	206.18	189.413	15.3669	217.86	201.87	155.71	191.813	32.2724		0.584609	-1.71055	1.13231	1.13231	1.14666	1.14666
SIK2		482.04	488.93	575.72	515.563	52.211	465.05	503.76	499.24	489.35	21.1654	725.75	731.74	751.81	736.433	13.6492	809.38	780.78	698.57	762.91	57.5258		0.949156	-1.05357	1.42841	1.42841	1.47976	1.47976
SIK3		186.22	172.83	194.27	184.44	10.8303	213.27	183.2	178.52	191.663	18.8577	267.88	257.95	305.52	277.117	25.0941	378.33	417.11	318.57	371.337	49.6408		1.03916	1.03916	1.50248	1.50248	2.01332	2.01332
SLK		767.85	838.93	832.91	813.23	39.4153	777.73	819.98	746.14	781.283	37.048	1337.82	1247.26	1370.19	1318.42	63.7191	1518.46	1677.34	1318.57	1504.79	179.775		0.960716	-1.04089	1.62122	1.62122	1.85039	1.85039
SMG1		1932.99	2100.6	2152.66	2062.08	114.788	2128.45	2147.42	2141.76	2139.21	9.73869	3989.07	3735.46	4005.98	3910.17	151.539	4686.94	4957.81	3781.44	4475.4	616.056		1.0374	1.0374	1.89622	1.89622	2.17033	2.17033
SNRK		274.4	276.36	305.95	285.57	17.6768	215.99	237.06	274.58	242.543	29.6774	530.64	482.93	525.17	512.913	26.11	536.94	583.36	458.57	526.29	63.073		0.849331	-1.1774	1.7961	1.7961	1.84295	1.84295
SPEG		41.12	19.81	46.4	35.7767	14.0773	26.93	40.72	38.8	35.4833	7.46935	38.16	34.45	39.7	37.4367	2.69871	68.58	56.41	35.71	53.5667	16.6184		0.991801	-1.00827	1.0464	1.0464	1.49725	1.49725
SRC		1073.05	1108.31	1153.01	1111.46	40.0728	1115.87	1045.86	1117.67	1093.13	40.9498	1458.97	1426.05	1428.95	1437.99	18.227	1483.01	1658.05	1392.86	1511.31	134.84		0.983514	-1.01676	1.29379	1.29379	1.35975	1.35975
SRMS		4.85	3.32	1	3.05667	1.93846	1.48	2.5	7.84	3.94	3.41579	1.57	1.68	7.52	3.59	3.40392	3.27	1.48	2.86	2.53667	0.937781		1.28899	1.28899	1.17448	1.17448	0.82988	-1.20499
SRPK1		1483.95	1421.66	1484.92	1463.51	36.2464	1439.46	1380.32	1385.2	1401.66	32.8266	1951.46	1817.91	1924.21	1897.86	70.5666	1940.18	1920.78	1704.29	1855.08	130.951		0.957739	-1.04413	1.29679	1.29679	1.26756	1.26756
SRPK2		2003.04	2000.73	2044.91	2016.23	24.8673	2042.1	2011.9	2082.22	2045.41	35.2764	2769.65	2716.34	2841.98	2775.99	63.0595	3516.96	3532.81	3147.15	3398.97	218.229		1.01447	1.01447	1.37682	1.37682	1.68581	1.68581
SRPK3		9.22	13.4	11.01	11.21	2.09716	8.75	11.19	3.87	7.93667	3.72716	9.83	6.15	10.32	8.76667	2.27931	7	11.87	2.86	7.24333	4.50993		0.707999	-1.41243	0.78204	-1.27871	0.646149	-1.54763
STK10		430.13	413.8	416.06	419.997	8.84818	449.6	416.89	432.56	433.017	16.3598	429.94	389.06	487.39	435.463	49.3971	370.87	434.92	452.86	419.55	43.1018		1.031	1.031	1.03683	1.03683	0.998936	-1.00106
STK11		1037.4	739.98	853.36	876.913	150.102	804.09	773.94	822.35	800.127	24.4471	1150.58	1244.28	1237.28	1210.71	52.1945	1188.18	1390.86	1298.57	1292.54	101.475		0.912435	-1.09597	1.38065	1.38065	1.47396	1.47396
STK16		456.39	382.65	408.2	415.747	37.4448	430.51	422.97	421.44	424.973	4.85554	562.11	529.11	579.73	556.983	25.6965	652.64	693.2	655.72	667.187	22.5808		1.02219	1.02219	1.33972	1.33972	1.60479	1.60479
STK17A		552.08	676.76	618.19	615.677	62.378	623.21	605.4	615.94	614.85	8.95489	862.64	847.96	950.47	887.023	55.4345	1134.07	1126.64	887.15	1049.29	140.464		0.998657	-1.00134	1.44073	1.44073	1.70428	1.70428
STK17B		134.93	149	163.59	149.173	14.3308	155.09	144.1	148.35	149.18	5.54181	255.29	207.29	235.56	232.713	24.1263	275.7	249.37	238.57	254.547	19.0986		1.00004	1.00004	1.56002	1.56002	1.70638	1.70638
STK19		192.47	160.91	150.22	167.867	21.9673	145.09	157.13	168.2	156.807	11.5584	201.79	202.82	218.78	207.797	9.52578	247.71	302.81	281.43	277.317	27.7793		0.934114	-1.07053	1.23787	1.23787	1.65201	1.65201
STK24		2629.08	2024.55	2276.14	2309.92	303.678	2291.16	2170.88	2229.87	2230.64	60.1437	3408.47	3383.83	3331.65	3374.65	39.2241	3854.71	4344.76	3958.58	4052.68	258.222		0.965676	-1.03554	1.46094	1.46094	1.75447	1.75447
STK25		950.47	803.2	879.31	877.66	73.6489	868.63	899.91	912.85	893.797	22.735	1081.35	1032.71	1063.8	1059.29	24.6321	1199.38	1313.67	1144.29	1219.11	86.397		1.01839	1.01839	1.20694	1.20694	1.38905	1.38905
STK3		385.72	409.22	397.18	397.373	11.7512	336.89	406.46	370.64	371.33	34.7901	562.11	591.69	583.93	579.243	15.3368	727.28	688.75	598.57	671.533	66.0596		0.934461	-1.07014	1.45768	1.45768	1.68993	1.68993
STK31		1	1	1	1	0	2.39	1	3.87	2.42	1.43524	1.97	1.68	3.32	2.32333	0.875233	1.4	1.48	2.86	1.91333	0.820813		2.42	2.42	2.32333	2.32333	1.91333	1.91333
STK32A		4.22	3.32	2.36	3.3	0.930161	1	1.63	2.28	1.63667	0.640026	3.54	3.17	4.72	3.81	0.809506	1.87	14.84	2.86	6.52333	7.21943		0.49596	-2.01629	1.15455	1.15455	1.97677	1.97677
STK32B		1.09	1	1	1.03	0.0519615	1	1	2.28	1.42667	0.739008	1.57	3.17	6.12	3.62	2.30814	1.87	5.94	2.86	3.55667	2.12255		1.38511	1.38511	3.51456	3.51456	3.45307	3.45307
STK32C		202.48	193.9	210.78	202.387	8.44039	208.72	188.41	219.8	205.643	15.9196	296.2	277.31	325.1	299.537	24.0691	257.04	308.75	241.43	269.073	35.2363		1.01609	1.01609	1.48002	1.48002	1.3295	1.3295
STK33		1	1	1	1	0	1	1	1.49	1.16333	0.282902	1.57	1.49	1.4	1.48667	0.085049	1.87	1.48	2.86	2.07	0.711407		1.16333	1.16333	1.48667	1.48667	2.07	2.07
STK35		368.21	303.85	361.01	344.357	35.264	336.89	343.04	346.82	342.25	5.01192	406.34	439.72	438.43	428.163	18.9106	503.36	515.08	418.57	479.003	52.6638		0.993882	-1.00616	1.24337	1.24337	1.39101	1.39101
STK36		276.28	230.55	246.96	251.263	23.1667	249.62	238.8	229.33	239.25	10.1525	299.35	290.72	306.92	298.997	8.10578	398.86	408.2	350	385.687	31.2564		0.952188	-1.05021	1.18997	1.18997	1.53499	1.53499
STK38		715.94	732.65	766.05	738.213	25.514	697.74	733.98	765.98	732.567	34.1419	1114.39	1078.9	1132.35	1108.55	27.1999	1537.12	1485.86	1258.57	1427.18	148.256		0.992351	-1.00771	1.50166	1.50166	1.93329	1.93329
STK38L		649.02	703.33	725.16	692.503	39.2076	674.11	657.53	661.99	664.543	8.57984	1104.95	952.26	1115.56	1057.59	91.3726	1298.27	1340.39	1112.86	1250.51	121.052		0.959625	-1.04207	1.5272	1.5272	1.80578	1.80578
STK39		717.82	871	833.69	807.503	79.877	763.19	842.57	847.75	817.837	47.3962	1178.9	1154.89	1137.95	1157.25	20.5765	1163.92	1123.67	1044.29	1110.63	60.8722		1.0128	1.0128	1.43312	1.43312	1.37538	1.37538
STK4		438.26	466.94	425.5	443.567	21.2235	422.33	424.71	394.45	413.83	16.8257	692.71	640.86	728.03	687.2	43.8454	803.78	906.95	661.43	790.72	123.28		0.93296	-1.07186	1.54926	1.54926	1.78264	1.78264
STK40		686.55	681.34	752.68	706.857	39.7696	640.48	643.63	660.4	648.17	10.708	796.56	777.93	831.56	802.017	27.2282	951.2	938.12	827.14	905.487	68.1647		0.916975	-1.09054	1.13462	1.13462	1.281	1.281
STRADA		927.96	845.35	858.86	877.39	44.3128	921.35	868.63	906.5	898.827	27.1847	1351.98	1291.96	1346.4	1330.11	33.1593	1747.98	1882.19	1607.15	1745.77	137.533		1.02443	1.02443	1.51599	1.51599	1.98973	1.98973
STRADB		427.63	447.7	440.44	438.59	10.1621	421.42	443.82	419.06	428.1	13.665	485.01	508.25	506.98	500.08	13.0664	578	621.95	478.57	559.507	73.4572		0.976082	-1.0245	1.1402	1.1402	1.27569	1.27569
STYK1		186.84	176.49	175.39	179.573	6.31711	172.36	175.38	170.58	172.773	2.42655	129.42	138.75	133.43	133.867	4.6803	150.68	158.83	130	146.503	14.8619		0.962132	-1.03936	0.745471	-1.34143	0.815841	-1.22573
SYK		113.67	144.42	156.51	138.2	22.0869	120.55	103.27	126.13	116.65	11.9186	291.48	259.44	277.54	276.153	16.0649	313.02	329.53	261.43	301.327	35.524		0.844067	-1.18474	1.99822	1.99822	2.18037	2.18037
TAF1		320.05	276.36	289.43	295.28	22.4248	310.53	274.41	299.19	294.71	18.472	519.63	527.62	460.81	502.687	36.4856	676.89	675.39	578.57	643.617	56.3371		0.99807	-1.00193	1.70241	1.70241	2.17968	2.17968
TAF1L		573.35	550.32	580.44	568.037	15.7473	599.58	627.99	636.58	621.383	19.3646	1048.31	1052.08	1086.18	1062.19	20.8613	1475.55	1558.59	1347.15	1460.43	106.528		1.09391	1.09391	1.86993	1.86993	2.57101	2.57101
TAOK1		1738.49	1859.63	2000.87	1866.33	131.318	1863.95	1815.56	1735.29	1804.93	64.9849	2697.27	2398.98	2598.55	2564.93	151.96	2951.56	2888.59	2447.15	2762.43	274.853		0.967103	-1.03402	1.37432	1.37432	1.48014	1.48014
TAOK2		1371.37	1218.26	1296.95	1295.53	76.5649	1251.3	1170.95	1244.68	1222.31	44.6021	1627.33	1600.38	1518.49	1582.07	56.6839	1761.04	1889.61	1635.72	1762.12	126.948		0.943485	-1.0599	1.22118	1.22118	1.36016	1.36016
TAOK3		784.74	771.13	827.4	794.423	29.3582	783.19	820.85	765.19	789.743	28.4028	1167.89	1141.48	1168.73	1159.37	15.496	1742.38	1661.01	1364.29	1589.23	199.004		0.994109	-1.00593	1.45938	1.45938	2.00048	2.00048
TBCK		480.79	544.82	530.89	518.833	33.6747	487.77	541.12	498.45	509.113	28.2283	1034.14	1010.36	950.47	998.323	43.1141	1468.08	1384.92	1238.57	1363.86	116.196		0.981266	-1.01909	1.92417	1.92417	2.6287	2.6287
TBK1		1333.85	1303.47	1437.73	1358.35	70.4033	1259.48	1292.58	1353.44	1301.83	47.6586	1902.68	1700.2	1724.15	1775.68	110.638	2072.67	1980.15	1690	1914.27	199.659		0.958393	-1.04341	1.30723	1.30723	1.40926	1.40926
TBRG4		1739.12	1730.44	1775.93	1748.5	24.1511	1747.6	1682.64	1837.7	1755.98	77.8689	2143.42	2239.56	2167.64	2183.54	50.0033	2126.78	2214.69	1930	2090.49	145.773		1.00428	1.00428	1.24881	1.24881	1.19559	1.19559
TEC		9.85	12.48	11.01	11.1133	1.31804	7.84	10.32	13.4	10.52	2.78539	6.69	1.68	6.12	4.83	2.74283	7	11.87	2.86	7.24333	4.50993		0.946611	-1.0564	0.434613	-2.3009	0.65177	-1.53428
TEK		1	1	1	1	0	1	1	1	1	0	1.57	1.49	1.4	1.48667	0.085049	1.87	1.48	2.86	2.07	0.711407		1	1	1.48667	1.48667	2.07	2.07
TESK1		855.41	783.04	814.03	817.493	36.3091	735.92	767.86	804.09	769.29	34.1075	1126.98	1011.85	1132.35	1090.39	68.0735	1359.85	1444.3	1338.57	1380.91	55.9218		0.941035	-1.06266	1.33383	1.33383	1.6892	1.6892
TESK2		78.65	58.3	80.22	72.39	12.2275	70.56	96.32	78.49	81.79	13.1933	90.08	80.64	99.86	90.1933	9.6105	115.23	112.81	118.57	115.537	2.89222		1.12985	1.12985	1.24594	1.24594	1.59603	1.59603
TEX14		62.38	57.38	58.2	59.32	2.68157	51.47	50.28	49.12	50.29	1.17503	14.55	40.41	27.11	27.3567	12.9318	31.26	28.2	1.43	20.2967	16.4105		0.847775	-1.17956	0.461171	-2.16839	0.342156	-2.92265
TGFBR1		666.53	586.05	586.73	613.103	46.2701	625.94	590.64	653.25	623.277	31.3899	1087.64	1162.34	1097.37	1115.78	40.6117	1206.84	1419.06	1161.43	1262.44	137.521		1.01659	1.01659	1.81989	1.81989	2.0591	2.0591
TGFBR2		4.22	4.24	4.72	4.39333	0.283078	1	1	3.87	1.95667	1.657	1.97	4.66	1	2.54333	1.89616	7	1.48	2.86	3.78	2.8727		0.445372	-2.24532	0.578907	-1.72739	0.860395	-1.16226
TIE1		1	1	1	1	0	1	1	1	1	0	1.57	1.49	1.4	1.48667	0.085049	1.87	1.48	2.86	2.07	0.711407		1	1	1.48667	1.48667	2.07	2.07
TLK1		512.68	568.64	600.89	560.737	44.6329	600.48	603.67	583.39	595.847	10.9051	917.71	873.29	897.31	896.103	22.2346	1190.05	1200.86	970	1120.3	130.279		1.06261	1.06261	1.59808	1.59808	1.99791	1.99791
TLK2		1483.32	1387.76	1496.72	1455.93	59.4188	1437.64	1408.12	1478.88	1441.55	35.5414	2009.68	1937.1	2148.06	2031.61	107.177	2449.6	2452.19	2121.43	2341.07	190.221		0.990119	-1.00998	1.3954	1.3954	1.60795	1.60795
TNIK		85.53	105.02	103.82	98.1233	10.9226	96.01	99.8	113.42	103.077	9.15584	94.8	83.62	73.27	83.8967	10.7677	98.43	103.91	84.29	95.5433	10.1235		1.05048	1.05048	0.855012	-1.16957	0.973707	-1.027
TNK1		214.36	269.03	231.23	238.207	27.9948	214.17	249.22	241.24	234.877	18.371	326.1	378.63	372.67	359.133	28.7625	456.71	396.33	370	407.68	44.4553		0.986021	-1.01418	1.50765	1.50765	1.71146	1.71146
TNK2		423.87	332.25	372.8	376.307	45.9106	371.43	371.71	390.48	377.873	10.9186	585.71	573.81	618.9	592.807	23.3677	725.41	740.7	635.72	700.61	56.714		1.00416	1.00416	1.57533	1.57533	1.86181	1.86181
TNNI3K		2.97	1	1	1.65667	1.13738	1	1.63	1	1.21	0.363731	1.57	6.15	3.32	3.68	2.31113	1.87	1.48	2.86	2.07	0.711407		0.730382	-1.36915	2.22133	2.22133	1.2495	1.2495
TP53RK		1643.43	1682.79	1614.69	1646.97	34.1877	1496.72	1541.91	1524.92	1521.18	22.8256	2467.55	2568.84	2655.91	2564.1	94.2694	3084.04	3077.11	2592.86	2918	281.604		0.923625	-1.08269	1.55686	1.55686	1.77174	1.77174
TRIB1		368.21	378.06	388.53	378.267	10.1616	290.53	270.07	280.14	280.247	10.2304	529.07	529.11	581.13	546.437	30.0453	523.88	558.12	410	497.333	77.5463		0.740871	-1.34976	1.44458	1.44458	1.31477	1.31477
TRIB2		301.92	320.34	320.11	314.123	10.569	272.35	295.26	302.36	289.99	15.6837	529.07	499.31	492.99	507.123	19.2673	523.88	565.55	484.29	524.573	40.6344		0.923172	-1.08322	1.61441	1.61441	1.66996	1.66996
TRIB3		785.36	632.78	723.58	713.907	76.7486	703.2	674.03	727.08	701.437	26.5689	857.92	864.35	972.86	898.377	64.5845	923.21	1050.94	1032.86	1002.34	69.1194		0.982533	-1.01778	1.2584	1.2584	1.40402	1.40402
TRIM24		592.73	659.35	630.78	627.62	33.4222	600.48	629.73	593.71	607.973	19.1435	1174.18	1065.49	1109.97	1116.55	54.6426	1378.51	1368.59	1178.57	1308.56	112.681		0.968697	-1.03232	1.77902	1.77902	2.08495	2.08495
TRIM28		10380.4	10799.4	10908.8	10696.2	278.887	10670.9	10954.7	10740.9	10788.9	147.854	15878	15604.3	15867.1	15783.1	154.973	17207.9	17647.7	14718.6	16524.7	1579.53		1.00866	1.00866	1.47558	1.47558	1.54491	1.54491
TRIM33		856.03	763.8	802.23	807.353	46.328	769.55	810.43	782.65	787.543	20.8747	1292.19	1256.2	1245.67	1264.69	24.3935	1693.87	1692.19	1404.29	1596.78	166.706		0.975463	-1.02515	1.56646	1.56646	1.9778	1.9778
TRIO		871.04	907.65	989.42	922.703	60.6086	953.16	973.75	954.13	960.347	11.6178	1737.47	1654.02	1669.58	1687.02	44.3754	2233.14	2130.08	1835.72	2066.31	206.241		1.0408	1.0408	1.82835	1.82835	2.23941	2.23941
TRPM6		1.09	1	1	1.03	0.0519615	1	1	1	1	0	1.97	1.49	1	1.48667	0.485009	5.13	1.48	2.86	3.15667	1.843		0.970874	-1.03	1.44337	1.44337	3.06472	3.06472
TRPM7		821.01	827.94	898.19	849.047	42.7002	831.36	823.46	843.78	832.867	10.2434	1649.36	1496.08	1570.25	1571.9	76.6533	2147.31	1932.65	1892.86	1990.94	136.874		0.980943	-1.01943	1.85137	1.85137	2.34491	2.34491
TRRAP		2064.96	2221.54	2353.22	2213.24	144.309	2138.45	2200.41	2240.19	2193.02	51.2714	3611.44	3494.09	3681.41	3595.65	94.6534	4026.38	4197.81	3075.72	3766.64	604.46		0.990863	-1.00922	1.62461	1.62461	1.70187	1.70187
TSSK1B		2.35	1	1	1.45	0.779423	1.48	1	1	1.16	0.277128	1.57	1	1	1.19	0.32909	1.87	1.48	2.86	2.07	0.711407		0.8	-1.25	0.82069	-1.21849	1.42759	1.42759
TSSK2		1	1.49	1	1.16333	0.282902	1	1	1.49	1.16333	0.282902	5.11	1.68	1.4	2.73	2.06589	1.87	5.94	2.86	3.55667	2.12255		1	1	2.3467	2.3467	3.05731	3.05731
TSSK3		3.6	4.24	3.93	3.92333	0.320052	1	4.24	2.28	2.50667	1.63185	3.54	6.15	3.32	4.33667	1.57424	14.46	17.81	2.86	11.71	7.84522		0.638912	-1.56516	1.10535	1.10535	2.98471	2.98471
TSSK4		11.73	9.74	2.36	7.94333	4.93662	6.02	6.84	8.63	7.16333	1.3347	14.55	27.01	15.91	19.1567	6.8351	20.06	32.66	18.57	23.7633	7.74067		0.901804	-1.10889	2.41167	2.41167	2.99161	2.99161
TSSK6		43	36.31	28.31	35.8733	7.35473	24.2	27.69	34.04	28.6433	4.98879	68.05	77.66	74.67	73.46	4.91794	102.16	87.58	107.14	98.96	10.1651		0.798458	-1.25241	2.04776	2.04776	2.7586	2.7586
TTBK1		1.09	2.41	1	1.5	0.789367	1.48	1	2.28	1.58667	0.646632	1.57	1.49	1.4	1.48667	0.085049	1.87	1.48	7.14	3.49667	3.16124		1.05778	1.05778	0.991111	-1.00897	2.33111	2.33111
TTBK2		248.76	241.54	273.7	254.667	16.874	245.99	252.7	292.84	263.843	25.335	462.99	380.12	367.07	403.393	52.023	600.39	528.44	447.14	525.323	76.6725		1.03603	1.03603	1.58401	1.58401	2.06279	2.06279
TTK		605.24	672.18	691.34	656.253	45.2056	713.2	726.16	712	717.12	7.85183	1053.03	1120.62	1119.76	1097.8	38.7772	1264.69	1248.36	901.43	1138.16	205.177		1.09275	1.09275	1.67283	1.67283	1.73433	1.73433
TTN		1	1	1	1	0	1	1	1.49	1.16333	0.282902	1.57	1.49	1.92	1.66	0.228692	1.87	7.42	2.86	4.05	2.96019		1.16333	1.16333	1.66	1.66	4.05	4.05
df		1.09	1.49	1	1.19333	0.260832	5.11	2.5	1.49	3.03333	1.868	1.97	1	4.72	2.56333	1.92967	3.27	2.97	2.86	3.03333	0.212211		2.5419	2.5419	2.14804	2.14804	2.5419	2.5419
TYK2		335.06	323.09	349.99	336.047	13.4771	351.43	374.32	350	358.583	13.6471	541.66	546.99	530.76	539.803	8.27276	665.7	733.28	530	642.993	103.525		1.06706	1.06706	1.60633	1.60633	1.9134	1.9134
TYRO3		451.39	398.22	377.52	409.043	38.1058	400.51	376.93	398.42	391.953	13.0525	437.81	412.9	439.82	430.177	14.9957	415.65	451.25	521.43	462.777	53.8238		0.95822	-1.0436	1.05167	1.05167	1.13136	1.13136
UHMK1		3423.98	3527.18	3611.63	3520.93	93.981	3465.54	3418.39	3561.98	3481.97	73.1914	5030.69	4903.56	4922.36	4952.2	68.6183	5515.45	5515.93	4647.15	5226.18	501.452		0.988935	-1.01119	1.4065	1.4065	1.48432	1.48432
ULK1		952.97	960.79	992.57	968.777	20.9733	982.25	953.77	857.28	931.1	65.4967	1193.06	1058.04	1070.79	1107.3	74.5463	1182.58	1266.17	1232.86	1227.2	42.0811		0.961109	-1.04046	1.14298	1.14298	1.26676	1.26676
ULK2		250.01	258.04	256.4	254.817	4.24269	249.62	278.76	254.73	261.037	15.5601	455.12	408.43	501.38	454.977	46.4752	589.19	675.39	504.29	589.623	85.5508		1.02441	1.02441	1.78551	1.78551	2.31391	2.31391
ULK3		1225.03	1251.24	1208.86	1228.38	21.3873	1225.85	1204.84	1277.23	1235.97	37.2416	1827.16	1612.3	1822.08	1753.85	122.609	2048.41	2094.45	1867.15	2003.34	120.167		1.00618	1.00618	1.42778	1.42778	1.63088	1.63088
ULK4		183.09	199.4	180.11	187.533	10.3843	187.81	204.91	186.46	193.06	10.2846	400.05	374.16	421.64	398.617	23.7724	535.08	509.14	375.72	473.313	85.5077		1.02947	1.02947	2.12558	2.12558	2.52389	2.52389
VRK1		1113.7	1211.84	1264.7	1196.75	76.6231	1141.32	1111.88	1128.78	1127.33	14.7737	2074.19	1902.83	2072.51	2016.51	98.4534	2022.29	2069.22	1810	1967.17	138.121		0.941993	-1.06158	1.68499	1.68499	1.64376	1.64376
VRK2		585.86	587.88	615.05	596.263	16.3011	581.4	621.91	618.32	607.21	22.4241	920.86	898.62	954.67	924.717	28.2233	1005.31	1055.39	812.86	957.853	128.04		1.01836	1.01836	1.55085	1.55085	1.60643	1.60643
VRK3		704.06	737.23	699.2	713.497	20.6968	720.47	725.29	752.49	732.75	17.2644	1073.48	1061.02	1112.76	1082.42	27.0037	1324.4	1459.14	1292.86	1358.8	88.3164		1.02698	1.02698	1.51706	1.51706	1.90442	1.90442
WEE1		1782.9	2003.48	2058.28	1948.22	145.77	1996.65	2102.25	2037.76	2045.55	53.2296	4052.01	3917.23	4124.9	4031.38	105.361	5060.15	4855.39	3958.58	4624.71	585.897		1.04996	1.04996	2.06926	2.06926	2.37381	2.37381
WEE2		1	1	1	1	0	1.48	1.63	1.49	1.53333	0.083865	1.97	3.17	1	2.04667	1.08703	7	10.39	7.14	8.17667	1.91808		1.53333	1.53333	2.04667	2.04667	8.17667	8.17667
WNK1		3237.61	3476.79	3476.35	3396.92	137.964	3425.55	3529.59	3400.03	3451.72	68.6311	5210.06	4912.5	5107.03	5076.53	151.107	5832.67	6093.35	5227.16	5717.73	444.388		1.01613	1.01613	1.49445	1.49445	1.68321	1.68321
WNK2		308.17	317.59	363.36	329.707	29.5228	345.97	335.23	337.29	339.497	5.69991	431.52	453.13	451.02	445.223	11.9142	376.47	437.89	298.57	370.977	69.8223		1.02969	1.02969	1.35036	1.35036	1.12517	1.12517
WNK3		25.49	32.64	24.38	27.5033	4.48297	30.56	30.3	37.21	32.69	3.91659	41.3	44.88	28.51	38.23	8.60598	42.45	46.02	27.14	38.5367	10.0299		1.18858	1.18858	1.39001	1.39001	1.40116	1.40116
WNK4		4.22	1	4.72	3.31333	2.01894	5.11	1	4.66	3.59	2.25426	1	1.68	3.32	2	1.19264	1.4	1.48	2.86	1.91333	0.820813		1.0835	1.0835	0.603622	-1.65667	0.577465	-1.73171
YES1		2779.8	2912.39	2954.11	2882.1	91.0171	2809.27	2957.96	2943.56	2903.6	82.006	4080.33	3838.26	4187.86	4035.48	179.063	4399.58	4766.32	3741.44	4302.45	519.298		1.00746	1.00746	1.40019	1.40019	1.49282	1.49282
YSK4		1	1	1	1	0	1	1	1.49	1.16333	0.282902	1.57	1	3.32	1.96333	1.20898	1.87	1.48	2.86	2.07	0.711407		1.16333	1.16333	1.96333	1.96333	2.07	2.07
ZAK		53.63	41.8	39.33	44.92	7.64351	35.11	50.28	49.91	45.1	8.65357	63.33	47.86	74.67	61.9533	13.4579	59.25	62.34	61.43	61.0067	1.5879		1.00401	1.00401	1.37919	1.37919	1.35812	1.35812
ZAP70		1	1.49	1	1.16333	0.282902	1	1.63	1	1.21	0.363731	1.57	1	1.4	1.32333	0.292632	1.87	1.48	2.86	2.07	0.711407		1.04011	1.04011	1.13754	1.13754	1.77937	1.77937
NEG_A		1	2.62	1	1.54	0.935307	2.62	1	1	1.54	0.935307	2.25	1	1	1.41667	0.721688	3.75	2	1.5	2.41667	1.18145
NEG_B		1	2.62	1	1.54	0.935307	1	2.88	1	1.62667	1.08542	1	1	1	1	0	1	1	1	1	0
NEG_C		2.75	1.62	1	1.79	0.887299	3.62	1	1	1.87333	1.51266	2.25	1.12	3.38	2.25	1.13	1	5	1.5	2.5	2.17945
NEG_D		1	1	1	1	0	1	1	1	1	0	1.25	1	1	1.08333	0.144338	1	1	1	1	0
NEG_E		1	1	6	2.66667	2.88675	2.62	1.88	1	1.83333	0.811008	2.25	3.12	3.38	2.91667	0.591805	1.75	1	1.5	1.41667	0.381881
NEG_F		1.75	1	2	1.58333	0.520416	1	1	2.88	1.62667	1.08542	1	1	1	1	0	1	1	1.5	1.16667	0.288675
NEG_G		1	1	1	1	0	1	1	1	1	0	1	1	1	1	0	1	1	1	1	0
NEG_H		1	1	1	1	0	1	1	1	1	0	1	1	1	1	0	1	1	1	1	0
POS_A		6925.75	10254.6	9523	8901.12	1749.4	9859.62	9144.88	8564.88	9189.79	648.537	9793.25	10701.1	9541.38	10011.9	610.009	9942.75	10217	14743.5	11634.4	2696.03
POS_B		1582.75	2509.62	2399	2163.79	506.226	2354.62	2390.88	2128.88	2291.46	141.961	2817.25	2817.12	2531.38	2721.92	165.01	2706.75	2735	3521.5	2987.75	462.457
POS_C		451.75	755.62	680	629.123	158.195	659.62	659.88	633.88	651.127	14.9366	811.25	815.12	661.38	762.583	87.666	790.75	816	1080.5	895.75	160.496
POS_D		130.75	217.62	195	181.123	45.0668	200.62	174.88	164.88	180.127	18.4386	218.25	233.12	199.38	216.917	16.9095	214.75	205	303.5	241.083	54.2738
POS_E		28.75	30.62	31	30.1233	1.20442	43.62	32.88	39.88	38.7933	5.45184	29.25	36.12	37.38	34.25	4.37572	25.75	31	53.5	36.75	14.7415
POS_F		10.75	12.62	14	12.4567	1.63114	17.62	12.88	21.88	17.46	4.50213	14.25	22.12	17.38	17.9167	3.96235	14.75	15	23.5	17.75	4.98121

## Sheet: Legend
Table EV1. Normalised whole kinome mRNA counts from ZR-75-1 cells treated with DMSO, 1 µM MK-2206, 1 µM AZD5363 or 1 µM GDC0941 for 5 days.
