# Supplementary material for: The hVps34‐SGK3 pathway alleviates sustained PI3K/Akt inhibition by stimulating mTORC1 and tumour growth
Source: EMBO J. 2016 Aug 1;35(17):1902–22. doi: 10.15252/embj.201693929 (PMC5007552; doi:10.15252/embj.201693929)
Supplement: Supplementary file 4 — Source Data for Expanded View [file EMBJ-35-1902-s005.zip]

Archive with 1 entries (1 files):
- embj201693929-sup-0005-SDataEV.pdf
